# Supplementary material for: Functional genomics study of Pseudomonas putida to determine traits associated with avoidance of a myxobacterial predator
Source: Sci Rep. 2021 Aug 12;11:16445. doi: 10.1038/s41598-021-96046-8 (PMC8360965; doi:10.1038/s41598-021-96046-8)
Supplement: Supplementary file 2 — Supplementary Information 2. [file 41598_2021_96046_MOESM2_ESM.xlsx]

## Sheet: Upregulated
survivor P. putida upregulated genes (>4-fold; p <0.05)
accession #	description	logFC	logCPM	PValue
WP_016484829.1	FIG00953595: hypothetical protein	7.26113	6.58097	8.06701e-10
WP_016499090.1	FIG006220: Hypothetical MbtH-like protein	6.61445	2.79871	1.04436e-07
WP_016501632.1	Osmotically inducible protein OsmY	6.57853	3.34339	2.56542e-08
WP_016484828.1	FKBP-type peptidyl-prolyl cis-trans isomerase FklB [2]	6.47531	5.84319	6.69308e-09
WP_016499858.1	probable membrane protein YPO2362 [2]	6.39267	4.54519	2.56636e-11
WP_016499664.1	FIG00962724: hypothetical protein	6.00949	3.05492	5.56564e-05
WP_016501341.1	FOG: TPR repeat [2]	5.76195	2.94866	3.74003e-10
WP_016502100.1	Lead, cadmium, zinc and mercury transporting ATPase [3]	5.47391	7.81576	5.30751e-10
WP_016501025.1	Fumarate hydratase class II [2]	5.44265	4.73004	2.50644e-10
WP_016501659.1	FIG00955877: hypothetical protein	5.4078	2.20685	3.66749e-06
WP_014592166.1	FIG00953405: hypothetical protein	5.01864	3.84459	2.64877e-06
WP_016500594.1	FIG005548: transport protein	4.99284	5.6686	2.13492e-10
WP_016501343.1	FagA protein	4.86021	1.43832	3.2206e-08
WP_016501196.1	Outer membrane lipoprotein omp16 precursor	4.71369	4.64975	6.73557e-06
WP_016498450.1	Transcriptional regulators, LysR family [2]	4.68812	4.51795	5.71088e-09
WP_016497631.1	Threonine dehydrogenase and related Zn-dependent dehydrogenases	4.50772	4.7708	2.48697e-05
WP_016498616.1	Aquaporin Z	4.46969	2.74884	7.74559e-10
WP_016498416.1	FIG00957426: hypothetical protein	4.46751	1.68716	8.15854e-05
WP_012271091.1	FIG00960829: hypothetical protein	4.36369	0.00435848	4.85174e-06
RFQ06570.1	FIG00955160: hypothetical protein	4.32735	5.39586	1.61884e-06
WP_016499800.1	Electron transfer flavoprotein, beta subunit [2]	4.2224	1.76927	6.68467e-06
WP_016497387.1	Dodecin (COG3360) Flavin-binding	4.21171	4.03858	9.81361e-08
WP_016499102.1	L-ornithine 5-monooxygenase	4.1672	2.76142	6.66141e-06
WP_016499645.1	FIG00965925: hypothetical protein	4.13043	0.617549	0.00210213
WP_016488781.1	Bacterioferritin-associated ferredoxin	4.09181	1.74776	9.98253e-07
WP_016484257.1	Cytochrome oxidase biogenesis protein Cox11-CtaG, copper delivery to Cox1	4.07481	2.31493	2.57903e-07
WP_016501548.1	FIG00953225: hypothetical protein	3.95858	6.58971	7.51928e-07
WP_016498669.1	Pyoverdin biosynthesis protein PvdH, L-2,4-diaminobutyrate:2-oxoglutarate aminotransferase	3.89528	2.54588	0.000118615
WP_016499091.1	FIG057993:Thioesterase involved in non-ribosomal peptide biosynthesis	3.88647	1.29888	9.04458e-06
WP_016501019.1	Pyrroloquinoline quinone	3.8848	2.86377	1.17919e-07
WP_016500433.1	FIG006045: Sigma factor, ECF subfamily [11]	3.85201	1.79024	4.59253e-06
WP_016499477.1	RND efflux system, inner membrane transporter CmeB [2]	3.80844	5.70918	1.01836e-08
WP_028695791.1	probable exported protein YPO0432	3.78648	0.247501	1.59231e-06
WP_016497659.1	RNA polymerase sigma-70 factor, ECF subfamily [4]	3.78303	2.04854	7.89094e-08
WP_016499479.1	Transcriptional regulatory protein RstA [2]	3.73589	3.79847	4.16069e-08
KAF0253245.1	FIG00960316: hypothetical protein	3.69175	1.50584	2.55378e-05
WP_016499113.1	FIG00961335: hypothetical protein	3.62372	0.309781	4.34071e-06
WP_016499234.1	4-hydroxyphenylpyruvate dioxygenase	3.58896	7.56393	0.00548589
BAN54532.1	FIG002465: BNR repeat protein	3.55918	3.03125	1.05799e-07
WP_003253308.1	FIG00953722: hypothetical protein	3.50356	2.41785	1.04177e-05
WP_016498683.1	Electron transfer flavoprotein, beta subunit [5]	3.44246	2.68828	2.69702e-06
WP_016497403.1	Cytochrome c oxidase polypeptide I	3.41021	2.93586	8.03803e-06
WP_016497445.1	Outer membrane receptor proteins, mostly Fe transport	3.40139	1.56011	2.65067e-06
WP_016499172.1	Vanillate O-demethylase oxygenase subunit	3.39432	1.6999	1.60661e-06
WP_016501864.1	Branched-chain amino acid ABC transporter, amino acid-binding protein	3.39252	3.74828	7.55339e-06
WP_016497402.1	Cytochrome c oxidase polypeptide II	3.38333	3.96695	4.18234e-05
WP_016499975.1	L-2-hydroxyglutarate oxidase	3.35732	3.74491	0.000907529
WP_016497404.1	Cytochrome c oxidase polypeptide III	3.34809	3.05093	1.22989e-06
WP_016499954.1	Malate:quinone oxidoreductase	3.34778	3.54349	9.67558e-05
WP_016499297.1	putative exported protein [5]	3.3357	3.40579	4.04407e-05
WP_016502116.1	ATPases of the AAA+ class	3.3079	2.96917	1.22423e-06
WP_016499248.1	Glutamine synthetase type I	3.29821	5.04969	0.0138491
WP_016500349.1	Major facilitator superfamily transporter	3.29799	3.33449	2.5508e-07
WP_016498242.1	Outer membrane protein A precursor	3.29032	5.24783	2.96216e-05
WP_016498485.1	Acetyl-coenzyme A synthetase [2]	3.28277	3.23423	3.06038e-06
WP_016502151.1	FIG00953395: hypothetical protein	3.24746	-1.05437	0.00496034
WP_016497937.1	Probable signal peptide protein	3.17435	2.1607	0.000213236
WP_016501797.1	Leucyl-tRNA synthetase	3.17342	1.16814	1.07573e-06
WP_016498831.1	Beta-ureidopropionase	3.17071	2.58928	4.25813e-07
BAN54559.1	FIG002188: hypothetical protein [2]	3.16335	4.19595	8.553e-07
WP_016499013.1	Cold shock protein CspG [2]	3.16081	5.54218	2.28111e-06
WP_016501796.1	FIG00954871: hypothetical protein	3.12234	3.11877	7.7921e-05
WP_016499478.1	Membrane fusion protein of RND family multidrug efflux pump [2]	3.12024	3.41014	1.92848e-05
WP_016498822.1	FIG00954670: hypothetical protein	3.06668	-0.38469	0.00676848
WP_016498019.1	Glutamate Aspartate periplasmic binding protein precursor GltI [2]	3.05867	4.50899	1.91393e-06
WP_016497683.1	Pyrroloquinoline-quinone synthase	3.02931	1.32724	1.15851e-05
WP_016489420.1	Branched-chain amino acid transport ATP-binding protein LivG [2]	3.02531	1.78092	8.5866e-06
WP_016498617.1	Guanine deaminase	3.01352	3.06958	7.34204e-06
WP_016501986.1	polyhydroxyalkanoate granule-associated protein PhaI	3.00878	2.38211	0.000121908
WP_016501340.1	Manganese superoxide dismutase	3.00794	0.601801	0.00560103
WP_016501040.1	Putative membrane protein, clustering with ActP	2.96135	2.23961	0.0287542
WP_009686059.1	RNA polymerase sigma factor RpoS	2.95832	6.34953	2.96908e-05
WP_016497386.1	FIG00953718: hypothetical protein	2.95276	0.979857	0.00402563
AAN04575.1	Phenylacetate-CoA oxygenase, PaaH subunit	2.93963	-1.03706	0.0268559
WP_016498211.1	Glutaredoxin-related protein	2.93226	4.74607	0.000373633
WP_016497703.1	Serine protein kinase	2.91439	7.01218	9.51906e-05
WP_016484636.1	Bis(5'-nucleosyl)-tetraphosphatase (asymmetrical) (EC 3.6.1.17)	2.89396	1.57775	5.92511e-05
WP_004375926.1	Alkyl hydroperoxide reductase protein C	2.89118	2.95839	0.00953131
WP_016498483.1	Phenylalanine-4-hydroxylase	2.88637	5.53146	0.0345738
WP_016501854.1	Osmotically inducible lipoprotein E precursor	2.88296	0.502464	0.000975822
WP_016501356.1	Aromatic amino acid transport protein AroP	2.87459	3.10066	0.0122566
WP_016498829.1	Dihydropyrimidinase	2.87272	2.45803	0.000303167
WP_016498396.1	syrP protein, putative	2.83347	1.21727	0.00671062
WP_016498684.1	Electron transfer flavoprotein, alpha subunit [2]	2.79393	3.64699	3.23807e-05
WP_041167733.1	FIG067310: hypothetical protein [2]	2.79308	4.28359	4.3645e-05
WP_016499508.1	FIG00955641: hypothetical protein	2.77641	-0.933931	0.0417152
WP_016500360.1	Transglutaminase-like enzymes, putative cysteine proteases	2.75053	2.47479	0.000148518
WP_016499480.1	Sensory histidine kinase QseC	2.73837	4.09794	6.01722e-05
WP_016497717.1	ABC transporter, periplasmic spermidine putrescine-binding protein PotD [3]	2.72714	2.87389	0.000335509
WP_016500939.1	Organic hydroperoxide resistance protein	2.72482	4.32176	0.00275669
WP_026034717.1	FIG00953324: hypothetical protein	2.72428	-0.636535	0.012009
WP_016501273.1	2-isopropylmalate synthase	2.72387	5.64296	0.0293305
WP_016498106.1	Phosphonate ABC transporter phosphate-binding periplasmic component [7]	2.71949	3.61767	2.53695e-05
WP_016497429.1	FIG00956036: hypothetical protein	2.71094	-0.780062	0.00604425
WP_016497564.1	FIG01270322: hypothetical protein	2.67533	3.18692	0.00117841
WP_016497619.1	FIG00953113: hypothetical protein	2.66933	1.10238	0.0336108
WP_016497620.1	DgcA Dimethylglycine demethylase subunit A	2.66608	3.35341	0.0235004
WP_041167635.1	Type IIA topoisomerase [3]	2.64363	-0.375516	0.00789332
WP_016499887.1	Virulence factors putative positive transcription regulator bvgA	2.64161	0.994357	0.000647575
WP_016500400.1	Aromatic-L-amino-acid decarboxylase	2.63772	2.57972	0.00323416
WP_016499974.1	gamma-aminobutyrate	2.62564	1.56812	0.0352644
WP_016498109.1	transcriptional regulator MvaT, P16 subunit	2.61839	5.01799	0.00117981
WP_012273289.1	Isocitrate lyase	2.59466	5.15301	0.00319108
WP_016498076.1	FIG00953674: hypothetical protein	2.5944	0.187137	0.0323049
WP_016488124.1	ATP-dependent Clp protease adaptor protein ClpS	2.59354	4.01204	0.00051196
WP_016499929.1	hypothetical protein [35]	2.59003	2.57407	0.027677
WP_016497537.1	Cystine ABC transporter, permease protein	2.58634	1.45024	0.000579866
BBU45714.1	Carbon storage regulator [3]	2.58237	3.0128	0.00173473
WP_016500748.1	Universal stress protein family	2.58	5.19138	0.00345481
WP_016498654.1	Siderophore synthetase small component, acetyltransferase	2.56828	1.2813	0.0191561
WP_016501290.1	TonB-dependent hemin , ferrichrome receptor	2.56143	3.37982	0.00184804
WP_016497664.1	Glycine cleavage system transcriptional antiactivator GcvR	2.55558	1.34101	0.0123983
WP_016498185.1	Glucose dehydrogenase, PQQ-dependent [2]	2.55148	3.23834	0.00105892
WP_016498444.1	FIG00953856: hypothetical protein	2.5392	1.03613	0.0131799
WP_016497419.1	GTP-binding protein EngB	2.53664	3.30675	0.00233969
WP_016499607.1	L-proline glycine betaine binding ABC transporter protein ProX [2]	2.52658	1.84665	0.00563119
WP_016497928.1	Large-conductance mechanosensitive channel	2.51047	3.14157	0.000657643
MBF8651717.1	Translation elongation factor Tu [2]	2.50017	0.832302	0.0337469
WP_016500196.1	Possible pyrimidine permease in reductive pathway [2]	2.48604	1.0836	0.0118779
AFK70003.1	Bacterioferritin [3]	2.48249	1.17665	0.0160529
WP_016501846.1	Chaperone-modulator protein CbpM	2.47617	2.10468	0.0139079
WP_016500202.1	Microsomal dipeptidase [2]	2.47067	2.43601	0.0280943
WP_016497451.1	Glutaryl-CoA dehydrogenase	2.4693	7.60042	0.00934598
WP_041167476.1	Inhibitor of vertebrate lysozyme precursor	2.46501	1.15591	0.0118153
WP_016501229.1	cytosolic long-chain acyl-CoA thioester hydrolase family protein	2.45193	3.94433	0.00265293
WP_016499673.1	Phenylacetate-CoA oxygenase, PaaJ subunit	2.44761	-1.01044	0.0489571
WP_016499409.1	Glyoxalase family protein	2.42079	-0.315195	0.0245855
WP_016487587.1	Branched-chain amino acid transport ATP-binding protein LivF [2]	2.41864	1.03086	0.0187196
WP_003255106.1	DNA-binding protein HU	2.41148	1.23539	0.0271947
WP_016501552.1	NADP-specific glutamate dehydrogenase	2.38962	3.31096	0.00320821
WP_016498591.1	D-amino acid dehydrogenase small subunit [3]	2.3894	3.96849	0.048792
WP_016497630.1	Sarcosine oxidase alpha subunit [2]	2.38369	3.42318	0.0382874
WP_016501041.1	Glycine betaine/L-proline ABC transporter, glycine betaine	2.38163	4.89869	0.0384992
WP_016497932.1	Carbon starvation protein A	2.37874	5.29549	0.00517694
WP_016500268.1	Serine-pyruvate aminotransferase	2.36613	3.33862	0.00635313
WP_049276558.1	Glutamate Aspartate periplasmic binding protein precursor GltI	2.35913	2.01369	0.0349704
WP_016501489.1	Tryptophan synthase beta chain like	2.35565	0.841993	0.0313142
WP_016499270.1	Predicted transcriptional regulator of NADH dehydrogenase, Rrf2 family	2.34233	2.50951	0.00899512
WP_016501581.1	FIG00953333: hypothetical protein	2.33822	1.1	0.041515
WP_016502158.1	Ferric iron ABC transporter, iron-binding protein [3]	2.33709	3.38756	0.00924388
WP_016499326.1	FIG00959859: hypothetical protein	2.33703	1.17137	0.0311362
WP_016497933.1	Putative GTPases	2.33193	1.91297	0.0202661
WP_016484244.1	lipoprotein, putative [2]	2.32466	1.98255	0.0357077
WP_016500519.1	Propionate--CoA ligase	2.3157	3.94724	0.00898387
WP_016484356.1	FIG00965470: hypothetical protein	2.30384	2.15236	0.0265551
WP_016497795.1	Two-component response regulator PfeR, enterobactin [2]	2.27014	0.367467	0.0422749
WP_016500256.1	Aspartate aminotransferase [3]	2.26777	2.38475	0.0120416
WP_016500779.1	FIG002060: uncharacterized protein YggL	2.26487	3.7416	0.0146379
WP_016502262.1	Transcriptional regulator, AraC family [13]	2.25883	1.06858	0.0393991
WP_016498827.1	Dihydropyrimidine dehydrogenase	2.23607	2.01754	0.0354398
WP_016500960.1	FIG00958237: hypothetical protein	2.23223	1.20194	0.0495676
WP_016500906.1	Biopolymer transport protein ExbD [3]	2.23123	0.823374	0.0420716
WP_016497701.1	FIG004684: SpoVR-like protein	2.20958	3.8989	0.0388716

## Sheet: Downregulated
survivor P. putida downregulated genes (>4-fold; p <0.05)
accession #	description	logFC	logCPM	PValue
WP_016499707.1	DNA helicase related protein	-12.5157	2.27475	4.36805e-09
WP_016501737.1	DNA helicase II related protein	-12.0924	1.8788	1.80659e-08
WP_016497508.1	SrfB	-12.0374	1.82786	2.44063e-08
WP_016501695.1	ATP-dependent DNA helicase	-11.9989	1.79222	2.33478e-08
WP_016501001.1	O-antigen biosynthesis protein	-11.9486	1.74577	2.43748e-08
WP_016501005.1	dTDP-4-dehydrorhamnose 3,5-epimerase	-11.7711	1.58189	5.71879e-08
WP_016498880.1	Isoquinoline 1-oxidoreductase beta subunit	-11.7563	1.56842	3.69668e-08
BAN54848.1	SMART domain SM00020	-11.6414	1.46556	2.51377e-08
WP_016499057.1	Mobile element protein	-11.5399	1.37018	4.75334e-08
WP_016501065.1	Transcriptional regulator, Cro/CI family [2]	-11.5226	1.35432	8.23694e-08
BAN54485.1	hypothetical protein [151]	-11.5016	1.33539	6.64734e-08
WP_016501774.1	Phage T7 exclusion protein	-11.4938	1.32814	6.03072e-08
WP_016499108.1	Rac prophage repressor	-11.4538	1.29147	6.91465e-08
WP_016501665.1	Lysine-arginine-ornithine-binding periplasmic protein precursor	-11.3013	1.1525	2.08083e-07
WP_016501712.1	hypothetical protein [111]	-11.2871	1.14293	3.91909e-08
WP_016501006.1	regulator of length of O-antigen component of lipopolysaccharide chains	-11.2088	1.06905	1.06935e-07
WP_172488765.1	Rhs family protein [2]	-11.1773	1.04073	1.38982e-07
WP_016501085.1	Long-chain fatty acid transport protein [2]	-11.1617	1.02665	1.53345e-07
BAN56929.1	FIG00954187: hypothetical protein	-11.1379	1.00498	1.80136e-07
WP_016500917.1	nematicidal protein	-11.1049	0.975334	1.62577e-07
WP_016501721.1	ATP-dependent helicase HrpB	-11.0911	0.962579	1.32264e-07
WP_016500724.1	Heavy metal sensor histidine kinase	-11.0525	0.927719	2.65976e-07
WP_016497505.1	serine/threonine protein kinase [3]	-11.0006	0.880815	3.02713e-07
BAN54327.1	Rhs family protein	-10.9607	0.845642	4.45225e-07
WP_016500175.1	Transglycosylase, Slt family	-10.8402	0.737245	5.15239e-07
WP_016497799.1	FIG00638563: hypothetical protein	-10.7835	0.686512	5.12673e-07
WP_016501265.1	FIG00956349: hypothetical protein	-10.7499	0.656532	3.10891e-07
WP_016499105.1	FIG00958724: hypothetical protein	-10.6954	0.611492	3.10903e-07
WP_016497827.1	Membrane-fusion protein	-10.6786	0.592523	5.1214e-07
WP_016498376.1	Transcriptional regulator, GntR family [4]	-10.6499	0.566608	7.08358e-07
BAN54863.1	Helicase, C-terminal:DEAD/DEAH box helicase, N-terminal	-10.6466	0.564217	3.58098e-07
WP_016500176.1	Membrane-fusion protein [3]	-10.6261	0.545946	3.83637e-07
WP_012270545.1	DNA-binding heavy metal response regulator	-10.6155	0.536237	7.12495e-07
WP_041167758.1	Plasmid-related protein	-10.6139	0.535003	4.66768e-07
WP_016502026.1	FIG00956349: hypothetical protein [2]	-10.5945	0.518478	1.29837e-06
WP_016497774.1	FIG00954755: hypothetical protein	-10.5923	0.515625	5.08258e-07
WP_016500990.1	Glucose-1-phosphate thymidylyltransferase	-10.5861	0.513066	1.07965e-07
WP_016499014.1	FIG00953292: hypothetical protein	-10.5689	0.510095	2.32776e-08
WP_016498906.1	phage integrase, putative	-10.5643	0.493703	1.23507e-07
WP_016499960.1	hypothetical protein [85]	-10.5618	0.488972	5.55877e-07
WP_016501558.1	High-affinity choline uptake protein BetT	-10.5534	0.481649	5.56916e-07
WP_016500471.1	leucine-rich repeat domain protein [4]	-10.5476	0.476407	5.88994e-07
WP_041167790.1	FIG00955292: hypothetical protein	-10.5272	0.458319	5.35208e-07
WP_016501817.1	Probable transmembrane protein [7]	-10.5234	0.454296	7.1457e-07
WP_016498203.1	leucine-rich repeat domain protein [2]	-10.4946	0.428924	5.78528e-07
WP_016500762.1	FIG00954767: hypothetical protein	-10.4868	0.422146	6.92941e-07
WP_016499019.1	Glycerate kinase	-10.4657	0.40405	1.12275e-06
WP_016497829.1	diguanylate cyclase/phosphodiesterase [3]	-10.4619	0.400423	5.98951e-07
WP_016497582.1	FIG00957245: hypothetical protein	-10.4523	0.391911	6.38651e-07
WP_016500166.1	probable deca-heme c-type cytochrome [2]	-10.4309	0.372853	6.05958e-07
BAN53551.1	hypothetical protein [67]	-10.43	0.372484	1.02888e-06
WP_016501800.1	hypothetical protein [131]	-10.4145	0.358576	7.79854e-07
BAN52179.1	peptidyl-Asp metalloendopeptidase	-10.3759	0.324625	1.20076e-06
WP_041167874.1	hypothetical protein [90]	-10.3742	0.322607	6.96289e-07
WP_016501663.1	ATP/GTP binding protein	-10.3597	0.309948	1.33728e-06
WP_016497821.1	Spermidine synthase [2]	-10.3552	0.305903	1.19379e-06
WP_016501860.1	Oxidoreductase, short chain dehydrogenase [7]	-10.3199	0.27442	1.03923e-06
WP_016499288.1	Xanthine and CO dehydrogenases maturation factor, XdhC	-10.2923	0.250284	1.0374e-06
WP_016500933.1	Spermidine synthase	-10.265	0.226686	1.0616e-06
WP_041167481.1	Putative virulence factor [2]	-10.2645	0.225985	9.14125e-07
BAN55099.1	FIG00953485: hypothetical protein [2]	-10.2197	0.187283	2.28592e-06
WP_016497935.1	5-methyltetrahydropteroyltriglutamate-- homocysteine methyltransferase [2]	-10.209	0.17695	1.23243e-06
WP_016499906.1	TonB-dependent siderophore receptor	-10.2073	0.175625	1.0651e-06
WP_016488658.1	FIG00955846: hypothetical protein	-10.2064	0.184683	3.53583e-06
WP_016501744.1	Indoleacetamide hydrolase	-10.2017	0.171327	1.85918e-06
WP_016499423.1	DNA-directed RNA polymerase beta subunit [2]	-10.1863	0.157332	1.71485e-06
WP_016499289.1	Putative diheme cytochrome c-553	-10.1711	0.143069	2.81794e-06
BAN53786.1	Blue copper oxidase CueO precursor	-10.1663	0.139801	1.44317e-06
WP_041167836.1	WzxE protein	-10.162	0.135762	1.30201e-06
WP_016499518.1	Putative cytoplasmic protein USSDB7A [3]	-10.1533	0.127791	1.84436e-06
WP_016498534.1	Glucose-1-phosphate cytidylyltransferase	-10.1444	0.121171	2.3713e-06
WP_041167528.1	putative site specific recombinase	-10.1326	0.11046	2.78849e-06
WP_016498546.1	O-antigen biosynthesis protein [2]	-10.1135	0.0930063	1.72939e-06
WP_016497915.1	Transcriptional regulator, LysR family [12]	-10.1097	0.0902784	1.47777e-06
WP_016498399.1	Mobile element protein [3]	-10.0925	0.0760997	7.43146e-06
WP_016497812.1	probable deca-heme c-type cytochrome	-10.0875	0.0713629	4.71469e-06
WP_016500159.1	FIG068086: hypothetical protein [2]	-10.0868	0.0704197	2.44168e-06
WP_016499688.1	Metallo-beta-lactamase family protein, RNA-specific [2]	-10.0786	0.0638235	1.00877e-05
WP_016499483.1	Bacteriophage N4 adsorption protein A	-10.071	0.0565341	2.17668e-06
WP_016498281.1	L-asparaginase [2]	-10.0686	0.0536785	2.343e-06
WP_016499684.1	transcriptional regulator, Crp/Fnr family	-10.0659	0.0517297	1.6296e-06
WP_016500259.1	TonB-dependent siderophore receptor [4]	-10.0635	0.050081	2.3517e-06
BAN54585.1	Glutamine transport ATP-binding protein GlnQ	-10.0445	0.0327833	2.3406e-06
WP_115283637.1	N-acetylneuraminate synthase	-10.0409	0.0302788	1.89604e-06
WP_016498346.1	COG family: RecA-superfamily ATPases implicated in signal transduction	-10.0404	0.028841	2.45277e-06
WP_177015329.1	High-affinity choline uptake protein BetT [3]	-10.0401	0.0288041	1.93278e-06
SUD75580.1	IcmF-related protein [2]	-10.0268	0.0180436	2.55732e-06
AFK71576.1	Mobile element protein [9]	-10.021	0.013119	2.54558e-06
AJQ47074.1	hypothetical protein [150]	-10.0177	0.0101489	2.33066e-06
WP_016500685.1	FIG00959402: hypothetical protein	-10.0163	0.00839993	1.72151e-06
WP_016500144.1	FIG00966810: hypothetical protein	-10.0055	-0.00125292	2.06856e-06
WP_016500178.1	Peptidase M50 [2]	-10.0008	-0.0053349	1.84467e-06
WP_016499739.1	Alpha-ketoglutarate permease	-9.99088	-0.0134324	2.2484e-06
WP_016500309.1	Chemotactic transducer-related protein	-9.98262	-0.0209264	1.87854e-06
WP_041167519.1	Transcriptional regulator, GntR family domain [5]	-9.98211	-0.0217717	2.05836e-06
WP_016501772.1	FIG014574: hypothetical protein	-9.97844	-0.0243844	2.14486e-06
BAN55070.1	4-hydroxy-tetrahydrodipicolinate synthase [4]	-9.97019	-0.0325498	3.07984e-06
WP_016499290.1	Isoquinoline 1-oxidoreductase beta subunit [2]	-9.96929	-0.032783	2.19493e-06
WP_016500077.1	Transcriptional regulator, LysR family [27]	-9.96423	-0.0371548	1.97106e-06
BAN55097.1	Protein ImpG/VasA [2]	-9.95039	-0.0491999	2.04253e-06
WP_016498445.1	FIG045511: hypothetical antitoxin [3]	-9.94431	-0.0540808	6.58926e-06
WP_016497834.1	Transcriptional regulator [3]	-9.9386	-0.058499	4.2196e-06
WP_016500240.1	FIG00954404: hypothetical protein	-9.93277	-0.0644054	2.17856e-06
WP_016497824.1	Outer membrane protein assembly factor YaeT precursor [2]	-9.92452	-0.0716752	2.57663e-06
WP_016501672.1	Ferrichrome-iron receptor [3]	-9.91871	-0.076364	3.66182e-06
WP_016500987.1	glycosyl transferase, group 1 family protein	-9.90873	-0.0785336	1.8348e-06
BAN55917.1	FIG00954662: hypothetical protein	-9.90866	-0.0857933	2.55724e-06
WP_016500237.1	FIG00957944: hypothetical protein	-9.89873	-0.0936316	3.42777e-06
WP_016499519.1	OmpA domain protein	-9.89534	-0.0979976	4.90034e-06
WP_016497882.1	Lead, cadmium, zinc and mercury transporting ATPase	-9.89203	-0.0997607	2.41824e-06
WP_016501729.1	Site-specific recombinase, phage integrase family [2]	-9.8915	-0.0996633	3.67175e-06
WP_016500465.1	sensor histidine kinase [11]	-9.89115	-0.100678	2.75186e-06
WP_016497813.1	MoxR-like ATPase in aerotolerance operon [2]	-9.88991	-0.094001	3.41077e-06
WP_016500594.1	FIG005548: transport protein [3]	-9.88314	-0.107057	3.25547e-06
WP_016499481.1	GGDEF domain protein [9]	-9.88303	-0.101825	2.08829e-06
WP_016500114.1	TonB-dependent receptor, in a cluster with 3-phytase	-9.87478	-0.114732	3.34514e-06
WP_016499224.1	Nudix-related transcriptional regulator NrtR	-9.87462	-0.115859	4.29358e-06
SUD71597.1	hypothetical protein [61]	-9.85151	-0.135049	2.75105e-06
WP_024072548.1	Glycosaminoglycan attachment site	-9.84415	-0.140895	3.77177e-06
WP_016498870.1	hypothetical protein [63]	-9.84338	-0.143076	6.15113e-06
WP_041167728.1	Transcriptional regulator, MerR family [4]	-9.83957	-0.14599	3.20094e-06
BAN52439.1	FIG00985981: hypothetical protein	-9.83509	-0.14883	4.71511e-06
WP_016500611.1	Enoyl-CoA hydratase [7]	-9.83219	-0.152133	2.82604e-06
WP_016499115.1	transcriptional regulator MvaT, P16 subunit, putative	-9.83098	-0.153329	3.01592e-06
WP_016497828.1	Membrane-fusion protein [2]	-9.82815	-0.155453	3.56686e-06
WP_003252274.1	HigA protein [2]	-9.81469	-0.166758	3.75454e-06
WP_016501034.1	Hybrid sensory histidine kinase in two-component regulatory system with EvgA [2]	-9.81429	-0.167355	3.05632e-06
WP_041167805.1	hypothetical protein [4]	-9.80992	-0.170922	3.64434e-06
WP_016499783.1	hypothetical protein [147]	-9.79881	-0.180723	3.93202e-06
WP_016497819.1	FIG068086: hypothetical protein	-9.79835	-0.181631	5.87701e-06
WP_016501038.1	CFA/I fimbrial subunit C precursor	-9.78823	-0.190443	3.41248e-06
WP_016501007.1	Metallo-beta-lactamase family protein, RNA-specific	-9.78096	-0.197135	1.71682e-05
WP_016501379.1	Iron(III) dicitrate transport protein FecA @ Iron siderophore receptor protein	-9.77891	-0.197779	4.69688e-06
WP_016498574.1	FIG00956349: hypothetical protein [3]	-9.77765	-0.199014	3.72052e-06
WP_016500252.1	Mg(2+) transport ATPase, P-type (EC 3.6.3.2)	-9.77076	-0.204181	6.73562e-06
WP_016497911.1	Hydrogen peroxide-inducible genes activator [2]	-9.76462	-0.210882	3.68048e-06
WP_197538700.1	Glucose dehydrogenase, PQQ-dependent	-9.75943	-0.214794	3.95926e-06
WP_016499368.1	Transcriptional regulator, GntR family domain [9]	-9.75804	-0.211721	1.42251e-06
WP_016500094.1	Oxidoreductase, short chain dehydrogenase [10]	-9.75638	-0.217358	3.95316e-06
WP_016502195.1	Molybdate-binding domain of ModE	-9.7549	-0.218461	5.46405e-06
WP_016499775.1	Major facilitator family transporter [4]	-9.7362	-0.234647	4.9646e-06
WP_016498954.1	Signal transduction histidine kinase	-9.73396	-0.236286	6.6146e-06
WP_016500341.1	FIG00959864: hypothetical protein	-9.73386	-0.237604	4.69808e-06
WP_016498545.1	Glycosyltransferase PglI	-9.73177	-0.239511	5.25886e-06
BAN52436.1	Long-chain fatty acid transport protein	-9.73156	-0.238993	9.03995e-06
WP_016499379.1	Ornithine cyclodeaminase [3]	-9.71615	-0.254367	2.54842e-05
SUD74014.1	benzoate MFS transporter BenK [2]	-9.70675	-0.259747	9.719e-06
WP_016497983.1	Ferrichrome-iron receptor [7]	-9.70568	-0.26091	6.58585e-06
WP_016497983.1	hypothetical protein [10]	-9.70463	-0.262625	4.5447e-06
BAN54605.1	Major facilitator superfamily	-9.70074	-0.26519	8.34932e-06
WP_016499437.1	Butyryl-CoA dehydrogenase [6]	-9.69614	-0.268959	6.23369e-06
WP_016499484.1	Bacteriophage N4 adsorption protein B	-9.69557	-0.269699	5.71424e-06
WP_016499153.1	N-methylhydantoinase B	-9.69393	-0.272585	6.97431e-06
WP_016499152.1	N-methylhydantoinase A	-9.69119	-0.273974	5.01733e-06
WP_016499793.1	Aspartyl-tRNA(Asn) amidotransferase subunit A (EC 6.3.5.6) @ Glutamyl-tRNA(Gln) amidotransferase subunit A (EC 6.3.5.7) [2]	-9.69105	-0.273083	7.70578e-06
WP_016499236.1	NADH-dependent dehydrogenase	-9.68484	-0.278666	7.39171e-06
WP_016499540.1	VgrG protein	-9.68429	-0.279746	4.09966e-06
WP_016498536.1	CDP-4-dehydro-6-deoxy-D-glucose 3-dehydratase	-9.67965	-0.283529	4.6188e-06
WP_016498939.1	Aldo-keto reductase	-9.67048	-0.291008	6.87839e-06
WP_016498280.1	FIG00960888: hypothetical protein	-9.66066	-0.300319	4.26283e-06
WP_016499131.1	Malate synthase G	-9.63523	-0.30921	2.85694e-06
WP_016488597.1	putative cytoplasmic protein	-9.63387	-0.324304	6.827e-06
WP_016499331.1	TonB-dependent ferric achromobactin receptor protein	-9.60963	-0.34471	5.43866e-06
WP_016500676.1	Gamma-glutamyl-GABA hydrolase	-9.60594	-0.346685	9.5348e-06
WP_016497512.1	Adenylylsulfate reductase alpha-subunit	-9.59435	-0.356321	1.08184e-05
WP_016498308.1	FIG00960858: hypothetical protein	-9.58633	-0.364821	5.44884e-06
WP_016497581.1	TonB-dependent siderophore receptor [3]	-9.58555	-0.364248	8.0618e-06
WP_016498496.1	S-layer-RTX protein	-9.57189	-0.37655	7.15707e-06
WP_016500389.1	TonB-dependent receptor [2]	-9.57047	-0.378345	5.44004e-06
WP_016499018.1	McrBC 5-methylcytosine restriction system component	-9.56896	-0.379441	5.23725e-06
WP_016497830.1	Poly(glycerol-phosphate) alpha-glucosyltransferase (EC 2.4.1.52)	-9.54581	-0.399105	7.46231e-06
WP_016500180.1	Outer membrane protein assembly factor YaeT precursor [4]	-9.53329	-0.409791	6.57845e-06
WP_041167778.1	Methylenomycin A resistance protein	-9.52926	-0.414373	1.0223e-05
AUZ60742.1	hypothetical protein [31]	-9.52665	-0.413827	2.81864e-05
WP_016498775.1	Type III secretion inner membrane channel protein	-9.52652	-0.4143	2.17814e-05
WP_016499727.1	COG0583: Transcriptional regulator	-9.52095	-0.422015	1.55374e-05
WP_016498186.1	Glucose-selective porin OprB [2]	-9.52035	-0.421625	7.8935e-06
BAN53789.1	FIG00963256: hypothetical protein	-9.51393	-0.426732	6.14188e-06
WP_016500158.1	Arylsulfatase [2]	-9.50507	2.76117	6.3067e-08
WP_016500814.1	RND multidrug efflux transporter	-9.50437	-0.434489	6.91253e-06
WP_016499498.1	Outer membrane autotransporter barrel	-9.49199	-0.445121	7.20872e-06
WP_016501682.1	Alcohol dehydrogenase [2]	-9.49155	-0.446719	8.01463e-06
WP_016499243.1	Nitrilotriacetate monooxygenase component A [3]	-9.49033	-0.447586	9.19366e-06
WP_016500920.1	hypothetical protein [18]	-9.48585	-0.450414	7.22407e-06
WP_016489812.1	Aldehyde dehydrogenase [13]	-9.47677	-0.460013	1.50459e-05
WP_016499749.1	Transcriptional regulatory protein [2]	-9.46908	-0.465547	6.90512e-06
WP_016499444.1	Phosphoribosyl-dephospho-CoA transferase	-9.46684	-0.468461	1.59924e-05
WP_016500145.1	QbdB	-9.4664	-0.467931	7.60557e-06
WP_016497818.1	BatD [2]	-9.461	-0.471352	1.27242e-05
WP_016500997.1	Glycosyltransferase	-9.45914	-0.474906	1.32767e-05
WP_016500997.1	putative exported protein	-9.44969	-0.481744	7.72808e-06
WP_016499604.1	Glycine cleavage system transcriptional activator [3]	-9.44522	-0.486284	8.06382e-06
WP_016497347.1	TniA putative transposase	-9.44328	-0.485916	2.05478e-05
WP_016500167.1	QbdB [2]	-9.4304	-0.497864	1.19242e-05
WP_016499747.1	3-oxoacyl-[acyl-carrier protein] reductase [8]	-9.41853	-0.508634	8.26477e-06
WP_041167655.1	CTP:molybdopterin cytidylyltransferase	-9.40167	-0.524005	1.10984e-05
WP_016498256.1	Mobile element protein [4]	-9.38154	-0.5408	9.67348e-06
WP_016499525.1	ClpB protein [2]	-9.38039	-0.540133	1.50553e-05
BAN52574.1	Acetyl-CoA acetyltransferase	-9.37167	-0.549292	1.03944e-05
WP_016498801.1	cI [2]	-9.36061	-0.538337	1.03267e-05
WP_016502080.1	Aldehyde dehydrogenase [12]	-9.35981	-0.558191	1.12064e-05
WP_016499185.1	Acetyl-CoA synthetase [2]	-9.35562	-0.562622	2.50099e-05
WP_016499687.1	Universal stress protein family 5	-9.35482	-0.563225	9.86367e-06
WP_016497359.1	Choline dehydrogenase [3]	-9.35131	-0.565761	1.24051e-05
WP_197538702.1	hypothetical protein [32]	-9.34341	-0.572321	1.32697e-05
WP_016499806.1	4-aminobutyrate aminotransferase	-9.34044	2.60683	1.64734e-08
WP_016499818.1	Acetolactate synthase large subunit [3]	-9.33952	-0.576088	1.20757e-05
WP_041167533.1	FOG: GGDEF domain	-9.33758	-0.577466	1.37439e-05
WP_016497392.1	lipoprotein, putative [8]	-9.33581	-0.580269	1.25186e-05
WP_016498593.1	Hydantoin permease [2]	-9.32815	-0.586233	1.0778e-05
WP_041167885.1	Dienelactone hydrolase and related enzymes	-9.32639	-0.586948	9.81708e-06
WP_016500083.1	Hydrolase of unknown specificity RsbQ, part of a novel	-9.32305	-0.59086	1.05448e-05
WP_016500983.1	conserved domain protein [2]	-9.31792	-0.593973	1.08488e-05
WP_016499781.1	Acyl-CoA dehydrogenase family protein	-9.31713	-0.595047	9.53517e-06
WP_016500711.1	hypothetical protein [6]	-9.31692	-0.595206	1.00964e-05
WP_016501003.1	Aminotransferase	-9.31009	1.73912	3.70867e-08
BAN54207.1	DNA primase domain protein	-9.3074	-0.603497	9.674e-06
WP_041168022.1	putative YhfP protein	-9.30624	-0.590515	1.93549e-05
WP_016497653.1	Serine/threonine protein kinase [2]	-9.30498	-0.606276	1.44077e-05
WP_016500225.1	DNA-binding response regulator, LuxR family [6]	-9.30344	-0.606784	1.44643e-05
WP_016501156.1	DNA polymerase III alpha subunit [2]	-9.29299	-0.616827	1.57615e-05
WP_016500992.1	dTDP-glucose 4,6-dehydratase	-9.27026	-0.635049	1.85715e-05
WP_016499713.1	FldA protein	-9.25512	-0.646746	2.05175e-05
WP_016499642.1	YheO-like PAS domain [2]	-9.25318	-0.650915	1.78644e-05
WP_016500830.1	MoxR-like ATPase in aerotolerance operon	-9.24301	-0.659731	1.81929e-05
WP_016499235.1	Myo-inositol 2-dehydrogenase	-9.24221	-0.659708	1.22155e-05
WP_016499553.1	Transcriptional regulator, IclR family	-9.24178	-0.660017	1.21595e-05
WP_016498551.1	Flagellum-specific ATP synthase FliI [2]	-9.23644	-0.662603	2.24247e-05
WP_016497506.1	FIG00956791: hypothetical protein	-9.23405	-0.667114	1.86979e-05
WP_016500231.1	Rhodanese-related sulfurtransferase [2]	-9.23114	-0.667508	5.50836e-05
WP_016500953.1	Cytochrome c family protein	-9.22563	-0.674175	1.47683e-05
WP_016497562.1	Prevent host death protein, Phd antitoxin	-9.22292	-0.675508	1.30587e-05
WP_016499533.1	ADP-ribosylglycohydrolase family protein	-9.21978	-0.678233	1.61676e-05
WP_016501858.1	Transcriptional regulator, TetR family [7]	-9.21578	-0.680473	1.80329e-05
WP_016500834.1	TPR domain protein in aerotolerance operon	-9.20232	-0.693331	2.19367e-05
WP_016500484.1	FIG00964909: hypothetical protein	-9.19712	-0.697609	1.77579e-05
WP_016498707.1	Sensor histidine kinase/response regulator [5]	-9.19474	-0.699871	2.15096e-05
WP_016497816.1	BatA (Bacteroides aerotolerance operon) [2]	-9.19413	-0.699704	2.60583e-05
WP_016499752.1	3-ketoacyl-CoA thiolase [6]	-9.19245	-0.700833	1.40725e-05
SUD71707.1	Type III secretion outermembrane pore forming protein	-9.192	-0.701721	1.37608e-05
AFO50952.1	hypothetical protein [60]	-9.18963	-0.703402	1.41932e-05
WP_016500068.1	Protein of unknown function DUF262 family [2]	-9.18634	-0.706896	1.43264e-05
WP_016500047.1	Transcriptional regulator, LysR family [26]	-9.17443	-0.716357	1.35229e-05
WP_016500153.1	4-carboxymuconolactone decarboxylase [4]	-9.17201	-0.718645	1.29536e-05
BAN54265.1	FIG00958724: hypothetical protein [2]	-9.17141	-0.708512	1.29664e-05
WP_016497358.1	Transcriptional regulator, LysR family [34]	-9.16952	-0.721631	2.17135e-05
WP_016500149.1	FIG312471: hypothetical protein	-9.16386	-0.726134	1.37222e-05
WP_016500630.1	FIG00954434: hypothetical protein	-9.16331	-0.724689	3.0469e-05
WP_016497425.1	diguanylate cyclase/phosphodiesterase [4]	-9.16001	-0.72996	1.68079e-05
WP_010951438.1	Cobalt-zinc-cadmium resistance protein CzcD [2]	-9.15866	-0.729702	2.50573e-05
WP_010951438.1	methyltransferase, FkbM family domain protein	-9.15681	-0.731661	1.67483e-05
WP_016501838.1	Outer membrane receptor proteins, mostly Fe transport [4]	-9.15601	-0.731562	1.72061e-05
WP_016497814.1	hypothetical protein PA3071 [2]	-9.15336	-0.733999	2.14077e-05
WP_016500333.1	CAIB/BAIF family protein	-9.14724	-0.740175	2.31744e-05
WP_016497826.1	Peptidase M50	-9.14709	-0.739612	1.41816e-05
WP_016500326.1	Xanthine permease [2]	-9.14444	-0.730006	2.48721e-05
WP_016499047.1	Dehydrogenases with different specificities	-9.14254	-0.74466	1.66107e-05
WP_016498947.1	FIG00954384: hypothetical protein	-9.14218	-0.743652	1.83772e-05
WP_016500187.1	Peroxiredoxin	-9.14043	-0.744843	1.68835e-05
WP_016500701.1	Cytosine deaminase	-9.1226	-0.760957	1.60505e-05
WP_016486165.1	Phosphate transport system permease protein PstC	-9.11969	-0.762957	1.62334e-05
WP_016499877.1	Dipeptide transport ATP-binding protein DppD	-9.11278	-0.76909	6.46063e-05
NTY93660.1	POSSIBLE MEMBRANE PROTEIN	-9.11257	-0.746683	1.30539e-05
WP_016499207.1	diguanylate cyclase/phosphodiesterase [5]	-9.11222	-0.768762	1.76719e-05
WP_016499158.1	Aldehyde dehydrogenase B	-9.09543	-0.783589	1.52963e-05
WP_016500922.1	P pilus assembly protein, pilin FimA	-9.09445	-0.784934	1.57012e-05
WP_016500050.1	Nitrate/nitrite transporter [3]	-9.09445	-0.78495	1.72321e-05
WP_016502046.1	Type IV pilus biogenesis protein PilM	-9.09267	-0.788189	4.23928e-05
WP_041167951.1	sensor histidine kinase [5]	-9.08942	-0.788405	2.45904e-05
WP_016498919.1	hypothetical protein [52]	-9.08542	-0.790415	4.44237e-05
WP_010951435.1	FIG00956201: hypothetical protein	-9.08509	-0.794044	2.84471e-05
WP_016500597.1	FIG067310: hypothetical protein [3]	-9.08474	-0.792944	1.69293e-05
WP_016499093.1	Putative outer membrane lipoprotein	-9.08301	-0.793409	2.51051e-05
WP_016498624.1	DNA ligase [2]	-9.08252	-0.793776	2.0489e-05
BAN53568.1	HigA protein	-9.08009	-0.7968	1.66294e-05
WP_016500961.1	1,2-dihydroxy-3-keto-5-methylthiopentene dioxygenase	-9.07987	-0.752133	2.89919e-06
WP_016497825.1	T1SS secreted agglutinin RTX [2]	-9.07432	2.35512	8.65431e-08
BAN53251.1	SAM-dependent methyltransferase BT3209	-9.07285	-0.803108	1.6049e-05
WP_016497888.1	Short-chain dehydrogenase/reductase SDR [4]	-9.05993	-0.813971	2.4377e-05
WP_016499790.1	fumarate reductase/succinate dehydrogenase flavoprotein, N-terminal:FAD dependent oxidoreductase	-9.05525	-0.819298	2.84998e-05
WP_016501524.1	FIG00959535: hypothetical protein	-9.05481	-0.817456	2.94084e-05
WP_016499696.1	FIG004436: Protein related to deoxyribodipyrimidine photolyase	-9.05373	-0.818979	4.4422e-05
WP_016499773.1	Enoyl-[acyl-carrier-protein] reductase [3]	-9.0515	-0.819758	2.66419e-05
WP_016499475.1	Acetoacetyl-CoA synthetase [3]	-9.04895	-0.810172	2.61005e-05
WP_016497817.1	TPR domain protein in aerotolerance operon [2]	-9.04838	-0.822601	3.04385e-05
WP_016499150.1	3-oxoacyl-[acyl-carrier protein] reductase [3]	-9.04527	-0.827517	2.50465e-05
BAN55183.1	ABC transporter ATP-binding protein [3]	-9.04509	-0.825468	4.25065e-05
WP_016499523.1	Uncharacterized protein ImpJ/VasE	-9.04373	-0.82784	1.86242e-05
WP_016499744.1	Oxygen-insensitive NADPH nitroreductase	-9.03577	-0.834715	2.12168e-05
WP_016497765.1	dTDP-4-dehydrorhamnose reductase [2]	-9.0311	-0.839332	3.1145e-05
WP_016501079.1	Multidrug resistance protein B	-9.03089	-0.837331	3.77072e-05
WP_016499656.1	FIG00955186: hypothetical protein	-9.03011	-0.838562	2.15937e-05
WP_016497823.1	FIG00963008: hypothetical protein	-9.02582	-0.843634	2.368e-05
WP_016499247.1	Transcriptional regulator, MerR family [10]	-9.02474	1.47689	7.82582e-08
WP_016500596.1	FIG002188: hypothetical protein [3]	-9.02464	-0.842284	4.50627e-05
WP_016498889.1	benzoate-specific porin	-9.02206	-0.846144	2.32347e-05
WP_016499786.1	Oxidoreductase, short-chain dehydrogenase [2]	-9.01736	-0.848638	2.61628e-05
WP_016498421.1	HicB protein	-9.01397	-0.853131	2.06428e-05
WP_019438068.1	Phosphate-specific outer membrane porin OprP	-9.01029	-0.854845	3.42384e-05
BAN53923.1	Leucine-, isoleucine-, valine-, threonine-, and alanine-binding protein	-9.00819	-0.855583	4.80379e-05
WP_016500561.1	Phage-related protein	-9.00371	-0.860049	3.19599e-05
WP_016498153.1	Sulfate permease [3]	-8.99806	-0.864627	3.24419e-05
WP_010951447.1	Transcriptional regulator, LysR family [33]	-8.99519	-0.868047	2.00408e-05
WP_016499804.1	Putative transport system permease protein	-8.99511	-0.870343	3.73084e-05
WP_016500218.1	Ethanol dehydrogenase, PQQ-dependent	-8.99467	-0.868437	4.45969e-05
BAN55606.1	hypothetical protein [9]	-8.99194	-0.870992	1.97224e-05
WP_016497372.1	FIG00954633: hypothetical protein	-8.98834	-0.873405	2.57449e-05
WP_016488678.1	Aerobic C4-dicarboxylate transporter for fumarate, L-malate, D-malate, succunate	-8.98817	-0.874319	3.75256e-05
WP_016500429.1	Alcohol dehydrogenase [6]	-8.98516	-0.875575	3.25995e-05
WP_016498392.1	Cysteine synthase [2]	-8.98205	-0.879143	2.37968e-05
WP_016497762.1	FIG00963436: hypothetical protein	-8.97925	-0.88181	1.91893e-05
WP_016502193.1	Ammonium transporter [3]	-8.97869	-0.882888	5.2617e-05
WP_016501300.1	Sodium/glutamate symport protein	-8.97863	-0.881476	2.5397e-05
WP_016501373.1	Cro-like protein	-8.9705	-0.889201	3.01724e-05
WP_016497792.1	FIG00964915: hypothetical protein	-8.97009	-0.888757	2.50533e-05
WP_016500994.1	Undecaprenyl-phosphate N-acetylglucosaminyl 1-phosphate transferase	-8.96571	-0.851593	4.34251e-05
WP_016499682.1	Phenylacetic acid degradation protein PaaY	-8.96454	-0.894821	3.72074e-05
WP_016499039.1	hypothetical protein [40]	-8.96297	-0.895087	2.33407e-05
WP_016498610.1	FIG00967585: hypothetical protein	-8.96204	-0.895659	4.43451e-05
WP_016498934.1	Putative exported protein precursor	-8.95097	-0.905505	3.62008e-05
WP_010951456.1	Heavy metal RND efflux outer membrane protein, CzcC family	-8.94977	-0.904739	5.72068e-05
WP_016500684.1	FIG00953145: hypothetical protein	-8.94894	-0.906017	6.01495e-05
WP_016501998.1	Amino acid ABC transporter, permease protein [7]	-8.94891	-0.895303	7.3601e-06
BAN54715.1	FIG00953237: hypothetical protein	-8.94657	-0.909927	5.23089e-05
WP_016500877.1	Transcriptional regulator, TetR family	-8.94283	-0.912455	3.72857e-05
WP_010951455.1	Cobalt/zinc/cadmium efflux RND transporter, membrane fusion protein, CzcB family	-8.93479	-0.919477	2.05237e-05
WP_016497502.1	FIG00957151: hypothetical protein	-8.92935	-0.923956	3.6373e-05
WP_016500703.1	Mercuric resistance operon regulatory protein	-8.92398	-0.928299	2.37012e-05
WP_016499558.1	4-hydroxybenzoate transporter [2]	-8.91351	-0.936108	4.56076e-05
WP_016497625.1	Methyl-accepting chemotaxis protein [12]	-8.90392	-0.944932	4.56034e-05
WP_016501823.1	FIG00955588: hypothetical protein	-8.88376	-0.961725	2.56651e-05
WP_016498427.1	Long-chain-fatty-acid--CoA ligase [4]	-8.88046	-0.964788	3.53916e-05
WP_016499022.1	FIG00957285: hypothetical protein	-8.87575	-0.957802	1.90338e-05
WP_016500324.1	Arabinose efflux permease	-8.86959	-0.974539	2.79646e-05
WP_016497849.1	2,3-butanediol dehydrogenase, R-alcohol forming,	-8.86838	-0.976173	2.76285e-05
WP_016497556.1	hypothetical protein [163]	-8.85995	-0.983463	3.3311e-05
WP_016499470.1	Aldehyde dehydrogenase [9]	-8.85347	-0.988636	2.8585e-05
WP_016500113.1	3-phytase precursor	-8.84242	-0.996006	3.40008e-05
WP_016499109.1	Methyl-accepting chemotaxis protein [6]	-8.84068	-0.998905	3.23125e-05
WP_016497969.1	Type II/IV secretion system ATP hydrolase TadA	-8.83776	-0.999946	3.63656e-05
WP_016500291.1	Spermidine/putrescine-binding periplasmic protein	-8.83694	-1.00143	0.000113105
WP_016498666.1	FIG00960180: hypothetical protein	-8.8331	-0.997479	2.85622e-05
WP_016500823.1	FIG00953115: hypothetical protein	-8.83042	-1.00658	3.32143e-05
WP_016498931.1	Gifsy-2 prophage protein	-8.82869	-1.00854	4.88402e-05
WP_016499724.1	Probable hydrolase [2]	-8.82823	-1.01061	5.07758e-05
WP_016501498.1	Transcriptional regulator, MerR family, associated with photolyase	-8.82763	-0.964151	9.28062e-06
BAN52988.1	FIG00961617: hypothetical protein	-8.82449	-1.01312	3.08236e-05
WP_016499758.1	Acyl-CoA dehydrogenase, short-chain specific [3]	-8.81993	-1.01616	2.86411e-05
WP_016500615.1	Major facilitator superfamily protein	-8.81802	-1.01747	9.2473e-05
WP_016499314.1	Lysine-arginine-ornithine-binding periplasmic protein precursor [6]	-8.81696	-0.991967	2.66723e-05
WP_049824897.1	FIG01200742: hypothetical protein	-8.81675	-1.01825	2.70458e-05
BAN56637.1	Phage Integrase	-8.81294	-1.00613	0.000113986
WP_016499803.1	ABC-type amino acid transport system, permease component	-8.81123	-1.02367	3.01114e-05
WP_016500308.1	3-oxosteroid 1-dehydrogenase [2]	-8.80976	-1.02291	5.49635e-05
WP_016498535.1	Similar to CDP-glucose 4,6-dehydratase	-8.80718	-1.02636	2.68653e-05
WP_016499814.1	D-aminopeptidase	-8.80232	-1.02959	3.79849e-05
WP_016489319.1	Deacetylases, including yeast histone deacetylase and acetoin utilization protein [2]	-8.79696	-1.03403	3.93125e-05
WP_016500800.1	Diaminopimelate decarboxylase	-8.79083	-1.0417	4.97526e-05
WP_016500423.1	probable polyketide cyclase	-8.78646	-1.04184	9.60481e-05
WP_016499766.1	MaoC-like domain protein [2]	-8.78592	-1.04497	6.68592e-05
WP_016485452.1	Aspartate aminotransferase	-8.78243	-1.04722	2.77745e-05
WP_016500434.1	Fe2+-dicitrate sensor, membrane component [9]	-8.78076	-1.03523	3.43762e-05
BAN54317.1	FIG00964744: hypothetical protein [2]	-8.77726	-1.05156	2.78419e-05
BAN53994.1	Major myo-inositol transporter IolT	-8.77724	-1.05158	3.15797e-05
WP_016499953.1	Polymyxin resistance protein ArnT, undecaprenyl phosphate-alpha-L-Ara4N transferase	-8.7677	-1.05877	3.80205e-05
WP_016488662.1	Outer membrane porin, OprD family [6]	-8.76027	-1.06647	3.27534e-05
WP_016500379.1	Oligopeptide ABC transporter, periplasmic oligopeptide-binding protein OppA [2]	-8.75942	-1.06892	0.000117075
WP_016499825.1	FAD dependent oxidoreductase	-8.75917	-1.06532	5.29129e-05
WP_041167571.1	Multidrug resistance transporter, Bcr [3]	-8.75892	-1.06639	4.11295e-05
WP_016500673.1	hypothetical protein [3]	-8.75578	-1.0676	0.000164244
WP_016498877.1	Cytosine deaminase [2]	-8.75419	-1.07046	3.20596e-05
WP_016501746.1	Benzoylformate decarboxylase [2]	-8.74451	-1.07775	5.53365e-05
WP_016497588.1	Integrase [2]	-8.74254	-1.08093	3.08625e-05
WP_016499238.1	L-arabinose transport ATP-binding protein AraG	-8.74113	-1.08	7.25049e-05
WP_010951444.1	Polymyxin resistance protein ArnT, undecaprenyl phosphate-alpha-L-Ara4N transferase [2]	-8.73742	-1.08438	0.000225591
WP_016499510.1	Membrane protein, putative [20]	-8.73529	-1.08663	3.86652e-05
WP_016500974.1	Permeases of the major facilitator superfamily	-8.72651	-1.09435	3.69135e-05
WP_016499332.1	LysR-family transcriptional regulator	-8.72118	-1.09784	3.68118e-05
WP_016499730.1	Probable acyl-CoA dehydrogenase [2]	-8.71974	-1.10165	7.07024e-05
WP_016498884.1	Salicylate hydroxylase [2]	-8.7192	-1.09914	4.37229e-05
WP_008097482.1	High-affinity branched-chain amino acid transport system permease protein LivH	-8.71749	-1.10311	6.92221e-05
BAN56249.1	O-acetylhomoserine sulfhydrylase [4]	-8.7137	-1.10664	8.17341e-05
WP_016500320.1	Glycerol-3-phosphate transporter	-8.7135	-1.1029	0.000136393
WP_016501387.1	Aliphatic amidase AmiE	-8.70784	-1.10945	4.31003e-05
WP_016500245.1	D-galactarate permease [2]	-8.70321	-1.11349	3.33117e-05
WP_041167738.1	probable amino acid permease	-8.70015	-1.11354	0.000134607
WP_016502221.1	Major facilitator family transporter [5]	-8.69434	-1.11931	7.40355e-05
WP_016499879.1	Coenzyme F420-dependent N5,N10-methylene tetrahydromethanopterin reductase and related flavin-dependent oxidoreductases [2]	-8.68808	-1.12432	0.000162127
WP_041167687.1	L-arabinose-binding periplasmic protein precursor AraF	-8.68513	-1.12725	7.22691e-05
WP_016498892.1	Cyn operon transcriptional activator [2]	-8.68479	-1.12848	3.84263e-05
BAN56700.1	hypothetical protein Pfl_5213 [3]	-8.68384	-1.11485	4.9429e-05
WP_016499826.1	Transcriptional regulator, AsnC family [4]	-8.66415	-1.14392	0.000150097
WP_016499140.1	Transcriptional regulator containing an amidase domain and an AraC-type DNA-binding HTH domain	-8.66306	-1.1477	3.57216e-05
WP_016500448.1	Histone acetyltransferase HPA2 and related acetyltransferases [13]	-8.65269	-1.1565	3.84372e-05
WP_016497583.1	helix-turn-helix domain protein	-8.64279	-1.16603	0.000111022
WP_016499300.1	FIG00954845: hypothetical protein	-8.6396	-1.16708	3.84518e-05
WP_016499080.1	Transcriptional regulator, LysR family [13]	-8.63855	-1.16886	0.000104486
WP_016500692.1	Cobalt-zinc-cadmium resistance protein CzcD	-8.63483	-1.17118	9.51852e-05
WP_016500115.1	purple acid phosphatase	-8.633	-1.17241	3.86329e-05
WP_016499737.1	hypothetical membrane protein	-8.63218	-1.17192	4.55524e-05
WP_016500419.1	StbE replicon stabilization toxin	-8.62483	-1.1798	7.0784e-05
WP_016500236.1	FIG00956719: hypothetical protein	-8.6213	-1.18107	4.46251e-05
WP_016497503.1	ABC-type antimicrobial peptide transport system, permease component [2]	-8.62074	-1.1814	6.97362e-05
WP_011953109.1	FIG00961966: hypothetical protein	-8.61443	-1.18552	0.000101256
WP_016497970.1	Type II/IV secretion system ATPase TadZ	-8.61394	-1.18794	4.04921e-05
WP_016498365.1	Transcriptional regulator, AsnC family [3]	-8.61324	-1.18945	4.8118e-05
WP_016500294.1	FIG00961024: hypothetical protein	-8.61282	-1.18763	5.86008e-05
WP_016497905.1	Antitoxin 1	-8.60871	-1.19242	3.78703e-05
BAN53455.1	Monoamine oxidase	-8.6082	-1.19169	5.4931e-05
WP_016498935.1	FIG01219199: hypothetical protein	-8.60708	-1.19456	5.00157e-05
WP_016499517.1	Uncharacterized protein ImpA	-8.60362	-1.1957	5.08862e-05
WP_016499081.1	Oxidoreductase, short-chain dehydrogenase	-8.60122	-1.19256	2.31595e-05
WP_016500835.1	BatD	-8.60015	-1.19904	4.6272e-05
WP_016499622.1	N-ethylmaleimide reductase	-8.59973	-1.20039	4.69383e-05
WP_016499188.1	Aspartate aminotransferase [5]	-8.59926	-1.1996	4.31647e-05
WP_012274339.1	Phage T7 exclusion protein associated hypothetical protein	-8.59718	-1.20093	6.01925e-05
WP_016497571.1	Histone acetyltransferase HPA2 and related acetyltransferases [6]	-8.59677	-1.20227	4.95517e-05
SUD74634.1	HigB toxin protein	-8.59642	-1.20252	3.97011e-05
WP_041167878.1	Periplasmic hemin-binding protein	-8.5889	-1.20956	4.4529e-05
WP_016497794.1	Two-component sensor histidine kinase PfeS, enterobactin	-8.58587	-1.21151	3.91396e-05
WP_016502115.1	D-3-phosphoglycerate dehydrogenase [8]	-8.57736	-1.21597	0.000392062
WP_016499745.1	Permeases of the major facilitator superfamily [9]	-8.57648	-1.21975	4.99161e-05
WP_016499823.1	Amino acid ABC transporter, ATP-binding protein	-8.57583	-1.2202	4.29284e-05
WP_016499072.1	Phosphate ABC transporter, periplasmic phosphate-binding protein PstS	-8.57384	-1.2226	6.42003e-05
WP_016498933.1	FIG01220323: hypothetical protein	-8.57366	-1.21938	0.000111111
WP_016500919.1	P pilus assembly protein, chaperone PapD	-8.5732	-1.22079	5.73183e-05
WP_016499703.1	ADP-L-glycero-D-manno-heptose-6-epimerase	-8.57121	2.71458	1.06987e-08
WP_016500255.1	FIG00961357: hypothetical protein	-8.56988	-1.22512	4.2078e-05
WP_016499482.1	FIG00638135: hypothetical protein	-8.56972	-1.22411	5.01728e-05
WP_016499155.1	UDP-glucose 4-epimerase [3]	-8.56677	-1.22716	4.89417e-05
BAN55508.1	Cytosine/purine/uracil/thiamine	-8.56536	-1.22696	8.34247e-05
WP_016497971.1	Type II/IV secretion system secretin RcpA	-8.56291	-1.22852	9.69852e-05
WP_016499418.1	putative resolvase	-8.56126	-1.23068	5.77786e-05
WP_016499412.1	ChlD component of cobalt chelatase involved in B12 biosynthesis	-8.55803	-1.19052	5.05168e-05
WP_016501173.1	Cysteine desulfurase CsdA-CsdE, sulfur acceptor protein CsdE	-8.55757	-1.15584	2.07197e-05
BAN53634.1	N-carbamoylsarcosine amidase	-8.54281	-1.24819	5.1485e-05
WP_016499937.1	Error-prone, lesion bypass DNA polymerase V	-8.54186	-1.24652	6.79779e-05
WP_016501768.1	ATP-dependent helicase HrpB [3]	-8.54159	2.32591	2.93285e-09
WP_016500937.1	Transcriptional regulator, LysR family [3]	-8.54153	-1.24903	5.22703e-05
WP_016501750.1	Outer membrane porin, OprD family [2]	-8.53829	-1.24994	5.76144e-05
WP_016499701.1	Signal transduction histidine kinase [4]	-8.53671	-1.20647	7.02071e-05
WP_016498765.1	probable uroporphyrin-III c-methyltransferase	-8.53622	-1.25472	9.41335e-05
WP_016501319.1	Probable nucleotide pyrophosphatase homolog	-8.52289	-1.24925	7.29168e-05
WP_016497394.1	Phosphoglycolate phosphatase [2]	-8.52189	-1.26277	9.53757e-05
WP_016498661.1	Aerobic-type carbon monoxide dehydrogenase, small subunit CoxS	-8.51314	-1.27185	4.58822e-05
WP_016499949.1	UDP-glucose dehydrogenase	-8.51057	-1.27351	6.20924e-05
WP_016497618.1	Microsomal dipeptidase	-8.49962	-1.28291	0.000221275
BAN54632.1	FIG00958752: hypothetical protein [3]	-8.49911	-1.28332	7.91252e-05
WP_016501534.1	D-serine dehydratase transcriptional activator [2]	-8.49801	-1.28266	9.56417e-05
WP_016501666.1	Amino acid ABC transporter, permease protein	-8.49657	-1.28474	0.000110383
WP_016501878.1	FIG00956082: hypothetical protein	-8.49646	-1.28488	7.69206e-05
WP_016500183.1	Catalyzes the cleavage of p-aminobenzoyl-glutamate to p-aminobenzoate and glutamate, subunit A	-8.49052	-1.28984	5.33657e-05
WP_016499264.1	Nitrilotriacetate monooxygenase component B [4]	-8.48921	-1.29069	6.69579e-05
WP_016499050.1	Amine oxidase, flavin-containing	-8.47535	-1.30313	5.14171e-05
WP_016486166.1	Phosphate transport system permease protein PstA	-8.47469	-1.30356	5.93316e-05
BAN55818.1	Integral membrane protein	-8.46716	-1.31074	7.52133e-05
WP_016501753.1	Nitrilase (EC 3.5.5.1)	-8.46625	-1.3089	9.06321e-05
WP_016498452.1	Agmatinase [3]	-8.45964	-1.31683	0.000118862
WP_016499302.1	Cyn operon transcriptional activator [4]	-8.45675	-1.31862	5.01556e-05
WP_016501357.1	Membrane protein, putative [8]	-8.45403	-1.31911	8.65486e-05
WP_016500239.1	ParE toxin protein	-8.45389	-1.32168	5.71352e-05
WP_016498102.1	Hydrolase, carbon-nitrogen family [2]	-8.44937	-1.3258	6.6938e-05
WP_016499662.1	Nudix hydrolase family protein	-8.44426	-1.32654	0.000133514
WP_016499776.1	2-hydroxy-6-oxo-6-phenylhexa-2,4-dienoate hydrolase	-8.44391	-1.32677	0.000143955
WP_016499797.1	Acetaldehyde dehydrogenase, acetylating,	-8.43802	-1.33177	0.000182196
WP_016499106.1	Alginate lyase	-8.43495	-1.33616	6.8213e-05
WP_016500802.1	Fe2+-dicitrate sensor, membrane component	-8.43363	-1.33831	6.99446e-05
WP_016499395.1	FIG00959295: hypothetical protein	-8.43238	-1.33905	7.9708e-05
WP_016497972.1	Flp pilus assembly protein RcpC	-8.42919	-1.33989	0.000212146
WP_016499746.1	Phenylpropionate dioxygenase and related ring-hydroxylating dioxygenases, large terminal subunit	-8.42802	-1.34183	5.56097e-05
WP_016500398.1	4-hydroxyphenylpyruvate dioxygenase [3]	-8.42536	-1.34351	6.76925e-05
WP_016499292.1	PUTATIVE METHYLTRANSFERASE	-8.42234	-1.34542	8.38359e-05
WP_016498532.1	FIG00953167: hypothetical protein	-8.41549	-1.35227	9.26264e-05
WP_016499782.1	PROBABLE LIPID TRANSFER PROTEIN OR KETO ACYL-COA THIOLASE LTP2	-8.41428	-1.35185	0.000292721
WP_080642800.1	Phosphate transport ATP-binding protein PstB	-8.41401	-1.35197	0.000106731
WP_016499239.1	L-arabinose transport system permease protein	-8.41275	-1.35271	0.000206197
WP_016500152.1	D-beta-hydroxybutyrate dehydrogenase	-8.41078	-1.35659	5.66835e-05
WP_016500322.1	Phosphonoacetaldehyde hydrolase [2]	-8.41015	-1.34815	3.17631e-05
WP_016498270.1	Probable transcription regulator protein of MDR efflux pump cluster	-8.40945	-1.35741	5.49284e-05
WP_016499530.1	FIG00961706: hypothetical protein	-8.40668	-1.35787	0.000115788
WP_049824920.1	NAD(P)H oxidoreductase YRKL (EC 1.6.99.-) @ Putative NADPH-quinone reductase (modulator of drug activity B) @ Flavodoxin 2	-8.40418	-1.36332	9.59568e-05
WP_016499734.1	COGs COG3777	-8.40412	-1.36206	5.95972e-05
WP_016499735.1	Citrate lyase beta chain	-8.40411	-1.36074	0.000125728
WP_016498797.1	Major facilitator family transporter	-8.40248	-1.36306	0.000120799
WP_016500549.1	Membrane protein, distant similarity to thiosulphate:quinone oxidoreductase DoxD	-8.4021	-1.36466	7.22774e-05
WP_016498235.1	Ser-tRNA(Ala) deacylase, Gly-tRNA(Ala) deacylase	-8.40073	-1.3642	6.00152e-05
BAN54717.1	FIG00956478: hypothetical protein	-8.39678	-1.3693	8.91515e-05
WP_016501825.1	FIG00953097: hypothetical protein	-8.39306	-1.37163	7.99855e-05
WP_016500045.1	Malate dehydrogenase [3]	-8.39297	-1.3704	6.40125e-05
BAN53535.1	Outer membrane porin, OprD family	-8.38927	-1.37404	5.71018e-05
WP_016498411.1	heme uptake transmembrane sensor [3]	-8.38524	-1.37789	6.29975e-05
WP_016497533.1	Coenzyme F420-dependent N5,N10-methylene tetrahydromethanopterin reductase and related flavin-dependent oxidoreductases [3]	-8.38519	-1.37525	0.00021513
BAN52531.1	Transcriptional regulator, LysR family [11]	-8.38459	-1.36197	7.84807e-05
WP_016499831.1	Copper-sensing two-component system response regulator CpxR	-8.38423	-1.37986	8.7254e-05
BAN55194.1	Alkaline phosphatase	-8.37907	-1.36657	0.000143702
WP_016500995.1	UDP-glucose 4-epimerase	-8.37662	-1.38334	0.00011673
WP_049276315.1	Fosmidomycin resistance protein	-8.37525	-1.38555	0.000135761
WP_016500468.1	FIG023677: hypothetical protein	-8.37469	-1.37025	7.1454e-05
WP_016499031.1	Glutaminase	-8.37225	-1.38874	6.17992e-05
WP_016500833.1	BatA (Bacteroides aerotolerance operon)	-8.37051	-1.38984	6.723e-05
WP_016497637.1	Mobile element protein [11]	-8.3684	0.882562	2.59878e-07
WP_016500185.1	Porin, Gram-negative type	-8.36431	-1.39646	0.000150496
WP_016500284.1	ABC transporter, ATP-binding protein [4]	-8.35463	-1.40388	0.000103236
WP_016498774.1	Type III secretion outermembrane contact sensing protein	-8.35402	-1.40421	9.7085e-05
WP_138737060.1	HigB toxin protein [2]	-8.34837	-1.40642	0.000111464
WP_016500774.1	Probable transmembrane protein [4]	-8.34693	-1.40735	0.000264057
WP_016499066.1	3-oxoacyl-[acyl-carrier protein] reductase [4]	-8.34551	-1.40963	0.000418812
SUD74367.1	FIG022160: hypothetical toxin	-8.34465	0.839635	2.81188e-08
BAN55499.1	D-serine dehydratase transcriptional activator	-8.3435	-1.41359	0.000104494
WP_016500232.1	Transcriptional regulator, LuxR family [2]	-8.3394	-1.41332	0.00022798
WP_016498922.1	Phage tail length tape-measure protein 1 [2]	-8.33797	-1.41561	9.86672e-05
WP_016500103.1	RsbS, negative regulator of sigma-B	-8.33756	-1.36098	6.80792e-05
WP_016499230.1	Catechol 1,2-dioxygenase [2]	-8.33726	-1.41745	8.25286e-05
WP_016499798.1	4-hydroxy-2-oxovalerate aldolase	-8.33023	-1.42183	0.000102274
WP_016502126.1	Amino-acid ABC transporter ATP-binding protein	-8.32561	-1.42473	0.000120214
WP_016498062.1	2-dehydropantoate 2-reductase	-8.29949	-1.44667	0.000206035
WP_016500344.1	Multidrug resistance protein B [2]	-8.29565	-1.44899	0.000174218
WP_016500030.1	Fap system putative outer membrane protein	-8.29522	-1.37046	0.000355681
WP_016487587.1	Branched-chain amino acid transport ATP-binding protein LivF	-8.29403	-1.45294	0.000132353
WP_019473323.1	Branched-chain amino acid transport system permease protein LivM	-8.29273	-1.45225	0.000102509
WP_016499871.1	Acyl-CoA dehydrogenase, short-chain specific	-8.29226	-1.45402	8.27329e-05
WP_016500595.1	FIG002465: BNR repeat protein [3]	-8.29088	-1.45483	7.7169e-05
WP_016499905.1	Fe2+-dicitrate sensor, membrane component [2]	-8.28784	-1.45967	0.000139527
WP_016498727.1	Excisionase domain protein	-8.28751	-1.45843	0.000107361
BAN55574.1	FIG00953472: hypothetical protein	-8.28362	-1.46079	7.65686e-05
BAN55574.1	Alcohol dehydrogenase [4]	-8.28179	-1.46194	7.58073e-05
WP_016499805.1	Lysine-arginine-ornithine-binding periplasmic protein precursor [4]	-8.28076	-1.46254	0.000130978
WP_016500998.1	hypothetical protein [25]	-8.27435	-1.46953	0.000127758
WP_115283694.1	Ferredoxin reductase	-8.27221	-1.47082	7.41017e-05
WP_016498349.1	Fe2+-dicitrate sensor, membrane component [4]	-8.27116	-1.47144	7.77349e-05
WP_016499267.1	NADH dehydrogenase [3]	-8.27005	-1.47213	7.26471e-05
WP_016500502.1	ABC-type nitrate/sulfonate/bicarbonate transport systems, periplasmic components [3]	-8.2664	-1.47439	8.15773e-05
WP_016500562.1	FIG00960973: hypothetical protein	-8.26168	-1.4773	0.000136014
WP_016500078.1	COGs COG2002	-8.25794	-1.48108	0.000106231
WP_016500497.1	COGs COG3558	-8.25479	-1.46853	9.25862e-05
WP_016499390.1	Permease of the drug/metabolite transporter [8]	-8.25313	-1.48408	0.000143889
WP_016501009.1	Acetyltransferase	-8.25256	-1.48745	9.24069e-05
WP_016501367.1	Mll5186 protein	-8.24597	-1.4831	2.94028e-05
WP_016499070.1	hypothetical protein Pfl_5213 [2]	-8.24595	-1.49152	8.03627e-05
WP_041167617.1	FIG00957882: hypothetical protein	-8.24476	-1.49375	8.25777e-05
WP_041167578.1	FIG00955875: hypothetical protein	-8.23955	-1.45056	0.0001993
WP_016502171.1	Quinone oxidoreductase [4]	-8.2373	-1.49838	0.000119786
WP_016499035.1	Transcriptional regulator, LysR family [6]	-8.22445	-1.50934	8.99843e-05
WP_016500500.1	VacJ-like lipoprotein precursor [2]	-8.22259	-1.49496	0.000213165
WP_016499059.1	FIG00964203: hypothetical protein	-8.21754	-1.46158	6.50833e-05
WP_016501757.1	benzoate dioxygenase, ferredoxin reductase component	-8.21404	-1.51567	0.000246196
WP_016499820.1	Alpha/beta hydrolase	-8.20995	-1.52133	8.31393e-05
WP_016497498.1	unknown	-8.20953	-1.52161	0.000136749
WP_016498449.1	Possible MFS Superfamily transporter precursor	-8.20565	-1.42354	0.0002643
WP_012272242.1	Transcriptional regulator, AsnC family [6]	-8.20409	-1.45492	4.12926e-05
EST14915.1	hypothetical protein [137]	-8.20001	-1.51183	7.45422e-05
WP_016500015.1	2,4-dienoyl-CoA reductase [5]	-8.19617	-1.53136	0.000166277
WP_012272397.1	Uncharacterized protein ImpB	-8.18393	-1.54037	0.000216641
WP_016501907.1	lipoprotein, putative [3]	-8.18279	-1.54106	0.000266384
WP_016500889.1	Thymidylate kinase	-8.18229	-1.5085	0.000381222
WP_016500831.1	hypothetical protein PA3071	-8.18213	-1.54313	0.000206891
WP_016500244.1	2-keto-4-pentenoate hydratase	-8.17775	-1.55067	0.000498469
ANY85575.1	Retron-type RNA-directed DNA polymerase	-8.17693	-1.54946	0.000137545
WP_016497885.1	Multidrug resistance transporter, Bcr [2]	-8.16673	-1.55731	0.000108267
WP_016497763.1	Putative membrane protein YfcA	-8.16455	-1.55703	0.000126549
WP_016500674.1	Acetyltransferases, including N-acetylases of ribosomal proteins	-8.16406	-1.55892	0.000141632
WP_016499900.1	Nitrilotriacetate monooxygenase component A [2]	-8.16334	-1.5578	0.000242348
WP_016498972.1	Glutamate synthase [3]	-8.15915	-1.56358	9.02117e-05
WP_016499358.1	Acyl-CoA dehydrogenase [5]	-8.15913	-1.56034	0.000251794
BAN53677.1	FIG00956635: hypothetical protein	-8.15587	-1.56394	0.000135038
WP_016499844.1	PAP2 superfamily protein	-8.15431	-1.56818	0.000116716
SUD73678.1	Type IV pilus biogenesis protein PilO	-8.15363	-1.567	0.000267579
WP_016499507.1	Protein ybcL precursor	-8.14838	-1.57007	0.000363189
WP_016501434.1	T1SS secreted agglutinin RTX	-8.14083	3.17137	1.52191e-06
WP_016500102.1	anti-sigma B factor RsbT	-8.13608	-1.58095	0.000136907
WP_016498234.1	galactoside O-acetyltransferase	-8.13196	-1.58511	9.12307e-05
WP_016499765.1	2,3-dihydroxybiphenyl 1,2-dioxygenase	-8.13169	-1.58188	0.000519691
WP_016497730.1	Oxidoreductase, short chain dehydrogenase [8]	-8.13155	-1.58536	0.000100724
BAN56427.1	Iron siderophore sensor protein	-8.12451	-1.58959	0.000138974
WP_016499373.1	Transcriptional regulator PobR, AraC family	-8.12173	-1.55091	0.000672016
WP_016499715.1	4-oxalmesaconate hydratase	-8.11014	-1.60169	0.000115758
WP_016502094.1	FIG00954147: hypothetical protein	-8.106	-1.60765	0.000127758
WP_016501775.1	unknown, without homologous in databases	-8.09829	0.641642	5.57878e-07
WP_010951429.1	putative transposition protein	-8.0928	-1.61561	0.000137644
WP_014859917.1	HtaR suppressor protein	-8.09265	-1.61919	0.000181538
WP_016499902.1	Cysteine dioxygenase	-8.09085	-1.61675	0.000183308
WP_016499242.1	Glucose dehydrogenase, PQQ-dependent [3]	-8.09053	0.612566	6.94403e-08
WP_016499476.1	Molybdopterin-guanine dinucleotide biosynthesis protein MobA	-8.08424	-1.56981	0.000201662
P_016498883.1	Leucyl aminopeptidase	-8.08241	-1.62363	0.000246784
WP_016500093.1	FIG00967149: hypothetical protein	-8.08016	-1.61752	4.169e-05
WP_016500581.1	Sarcosine oxidase beta subunit [4]	-8.07778	-1.62993	0.000124506
WP_016487684.1	FIG00953091: hypothetical protein	-8.06902	-1.63694	0.000124858
WP_016498885.1	Hydrolase, alpha/beta fold family functionally coupled to Phosphoribulokinase [2]	-8.06335	-1.64033	0.00016434
WP_016499963.1	Outer membrane protein ImpK/VasF, OmpA	-8.06319	-1.63863	0.000837447
WP_016498794.1	Acetylpolyamine aminohydrolase	-8.06278	-1.64075	0.00029013
WP_016497968.1	Flp pilus assembly protein TadB	-8.05197	-1.6508	0.000106753
WP_016500883.1	hypothetical protein [15]	-8.04861	-1.651	0.000176567
WP_016502238.1	Hydrogen peroxide-inducible genes activator [5]	-8.0479	-1.65506	0.000149954
WP_016499748.1	3-alpha-hydroxysteroid dehydrogenase	-8.04576	-1.65268	0.000260159
WP_016497511.1	Putative alkanesulfonate metabolism utilization regulator	-8.04378	-1.65752	0.000111352
WP_016500367.1	L(+)-tartrate dehydratase alpha subunit (EC 4.2.1.32)	-8.0413	-1.65716	0.00017319
WP_016500799.1	Transcriptional activator protein LysR	-8.03802	-1.66283	0.000162453
WP_016499901.1	ABC-type nitrate/sulfonate/bicarbonate transport systems, periplasmic components	-8.03636	-1.66009	0.0003687
WP_016499880.1	Alkanesulfonate monooxygenase	-8.03422	-1.66328	0.00025557
BAN54606.1	Amino acid ABC transporter, permease protein [4]	-8.03143	-1.64543	0.00016431
BAN54873.1	Cupin domain-containing protein	-8.01906	-1.6778	0.000218272
WP_016499609.1	benABC operon transcriptional activator BenR	-8.01865	-1.67616	0.00029366
WP_086975066.1	Xylose isomerase domain protein TIM barrel	-8.01689	-1.67914	0.000112193
WP_016501905.1	FIG074102: hypothetical protein [5]	-8.01558	-1.6762	0.000503091
WP_016499127.1	4-carboxymuconolactone decarboxylase	-8.01357	-1.68111	0.000109822
WP_016501527.1	DNA-3-methyladenine glycosylase II	-8.00972	-1.68532	0.000182091
RIZ39783.1	hypothetical protein [11]	-8.00811	-1.68247	0.000451472
WP_016500332.1	Shikimate 5-dehydrogenase I alpha [3]	-8.00804	-1.68443	0.000198446
WP_016500116.1	FIG160596: Signaling protein with membrane-bound sensor domain and GGDEF domain	-8.00096	-1.6905	0.000128495
WP_016500658.1	RNA polymerase sigma-70 factor, ECF subfamily	-7.99676	-1.69487	0.000132684
WP_010951445.1	Polymyxin resistance protein ArnC, glycosyl transferase [2]	-7.99543	-1.6957	0.000117517
WP_016714649.1	L(+)-tartrate dehydratase beta subunit (EC 4.2.1.32)	-7.99338	-1.69879	0.000211032
WP_016501783.1	Acyl-CoA dehydrogenase	-7.99159	-1.69609	0.000470001
WP_016499079.1	Lipase	-7.98991	-1.69898	0.000173434
WP_016498886.1	Maleate cis-trans isomerase	-7.97924	-1.70915	0.000117619
BAN56671.1	1,2-dihydroxycyclohexa-3,5-diene-1-carboxylate dehydrogenase	-7.97847	-1.70956	0.000173432
WP_016499769.1	metallo-beta-lactamase family protein	-7.97832	-1.71165	0.000215637
WP_016499843.1	Ais protein, putative [2]	-7.97196	-1.71346	0.000175702
WP_016501671.1	Transcriptional regulator, TetR family [6]	-7.96881	-1.71926	0.000307864
WP_016498169.1	FIG00955375: hypothetical protein	-7.96758	-1.71996	0.000166299
WP_041167543.1	hypothetical protein [144]	-7.96241	-1.72302	0.00013474
WP_016499058.1	D-3-phosphoglycerate dehydrogenase [5]	-7.95479	-1.72551	0.000565583
WP_016499763.1	FIG00954094: hypothetical protein	-7.95333	-1.73229	0.000545064
WP_016499763.1	3-oxoadipate CoA-transferase subunit B [2]	-7.94465	-1.73545	0.000176325
WP_016499729.1	Sulfopyruvate decarboxylase - beta subunit	-7.94153	-1.73929	0.000125957
WP_016499082.1	FIG002994: Putative transcriptional regulator	-7.93886	-1.74088	0.000143759
BAN56424.1	Fe2+-dicitrate sensor, membrane component [3]	-7.93836	-1.74318	0.000145171
WP_016486814.1	Dehydrogenases with different specificities [2]	-7.93796	-1.74143	0.000214919
WP_016499393.1	FAD/FMN-containing dehydrogenases	-7.93607	-1.74656	0.000308241
WP_016500243.1	Mll7704 protein	-7.92666	-1.74803	0.000537389
WP_016501824.1	FIG00959965: hypothetical protein	-7.92565	-1.75066	0.000191847
WP_016501685.1	acetyltransferase, GNAT family	-7.91219	-1.76264	0.000138749
WP_016501752.1	Benzoate catabolic operon transcription regulator [2]	-7.90193	-1.77067	0.00020408
WP_016499275.1	ABC-type nitrate/sulfonate/bicarbonate transport systems, periplasmic components [2]	-7.88962	-1.78	0.00020033
WP_016501035.1	DNA-binding response regulator, LuxR family [3]	-7.88938	-1.78004	0.000993061
WP_016498815.1	Endonuclease/Exonuclease/phosphatase family protein	-7.88776	-1.78113	0.000655995
WP_016501412.1	Histone acetyltransferase HPA2 and related acetyltransferases [3]	-7.88734	-1.78135	0.000395065
WP_016500584.1	Probable phosphoglycerate mutase	-7.8828	-1.78605	0.000157102
WP_016499993.1	Histone acetyltransferase HPA2 and related acetyltransferases [8]	-7.87742	-1.79347	0.000280007
BAN52426.1	putative enzyme	-7.87711	0.445703	1.28053e-06
WP_016500117.1	FIG054297: Transcriptional regulator, AraC family	-7.86251	-1.80214	0.000158185
WP_016498343.1	FIG045511: hypothetical antitoxin [2]	-7.86197	-1.80249	0.000289921
WP_016487683.1	FIG00957155: hypothetical protein	-7.86071	-1.80752	0.000433373
WP_016497967.1	Type II/IV secretion system protein TadC, associated with Flp pilus assembly	-7.85549	-1.80837	0.000152848
WP_016500827.1	Benzoate transport protein	-7.8552	-1.81074	0.000222547
WP_016500600.1	Inner membrane protein [2]	-7.84636	-1.81365	0.00035755
WP_016499107.1	FIG00962871: hypothetical protein	-7.84289	-1.81786	0.000166042
WP_041168118.1	General secretion pathway protein L	-7.84086	-1.81684	0.00076011
WP_016497784.1	hypothetical protein [140]	-7.84001	-1.82075	0.000170922
WP_016498144.1	INTEGRAL MEMBRANE PROTEIN [2]	-7.83852	-1.82258	0.000157787
WP_016501037.1	FIG00958314: hypothetical protein	-7.83479	-1.82476	0.000150572
WP_016500815.1	Probable Co/Zn/Cd efflux system membrane fusion protein	-7.83457	-1.8227	0.000415658
WP_016502117.1	ABC-type amino acid transport/signal transduction systems, periplasmic component [2]	-7.83295	-1.82582	0.000166082
WP_016501475.1	D-3-phosphoglycerate dehydrogenase [3]	-7.83127	-1.82902	0.000171257
WP_016499524.1	Probable lipoprotein	-7.82665	-1.83169	0.000155543
WP_016499796.1	4-oxalocrotonate decarboxylase	-7.82574	-1.83221	0.000149828
WP_016500806.1	MutT/nudix family protein	-7.81116	-1.84515	0.000212357
WP_016497966.1	Flp pilus assembly protein TadD, contains TPR repeats	-7.80505	-1.84868	0.000308718
WP_016498651.1	FIG074102: hypothetical protein [8]	-7.80042	-1.83	0.000223674
WP_016499721.1	FIG00974267: hypothetical protein	-7.79877	-1.85451	0.000192505
WP_016501057.1	ABC transporter permease protein	-7.79665	-1.8535	0.000377204
BAN55525.1	RNA polymerase sigma factor	-7.79593	-1.85615	0.000175491
WP_016501764.1	Ser/Thr protein phosphatase family protein	-7.78924	-1.8577	0.00137797
WP_016498223.1	Electron transport complex protein RnfA	-7.78537	-1.86231	0.00163789
WP_016498503.1	FIG00958411: hypothetical protein	-7.77914	-1.87043	0.000164452
WP_016500680.1	3-oxoacyl-[acyl-carrier protein] reductase	-7.77788	-1.87107	0.00109272
WP_016499628.1	Chromosome initiation inhibitor	-7.77546	-1.87248	0.000538521
WP_016500394.1	Isochorismate pyruvate-lyase	-7.77484	-1.8729	0.000162004
WP_016499764.1	3-oxoadipate CoA-transferase subunit A [2]	-7.76718	-1.8773	0.000336318
WP_016501692.1	Uncharacterized protein conserved in bacteria	-7.76008	-1.88372	0.000290268
WP_016499951.1	Polymyxin resistance protein ArnC, glycosyl transferase	-7.75591	-1.88603	0.000607688
WP_016497690.1	Transcriptional regulator, AsnC family [2]	-7.75055	-1.89152	0.000254443
WP_016497866.1	Permeases of the major facilitator superfamily [8]	-7.7501	-1.88937	0.000889918
WP_016497380.1	Transcriptional regulator, LysR family [35]	-7.74297	1.13322	6.01526e-07
WP_016502128.1	Glutamate transport membrane-spanning protein [2]	-7.73763	-1.90367	0.000180261
WP_016499157.1	Acetolactate synthase large subunit	-7.72723	0.31317	4.98483e-06
WP_016499543.1	Transcriptional regulatory protein	-7.72549	-1.91057	0.000311613
WP_016499543.1	Rhs family protein [3]	-7.71087	-1.92019	0.00128488
WP_016501223.1	FIG00961857: hypothetical protein	-7.71029	-1.9241	0.000195585
WP_016499520.1	FIG00509740: hypothetical protein	-7.7073	-1.92582	0.000327556
WP_016497514.1	Alkanesulfonates transport system permease protein	-7.70627	-1.92888	0.000329174
WP_016499216.1	Permease of the drug/metabolite transporter [6]	-7.70583	-1.9291	0.000199181
WP_016497791.1	Endoribonuclease L-PSP	-7.70396	-1.92766	0.000378269
WP_016500206.1	RNA-2',3'-PO4:RNA-5'-OH ligase	-7.70267	0.268934	1.9556e-07
WP_016499346.1	Transporter, LysE family [6]	-7.70232	-1.93112	0.000300991
WP_016499346.1	ABC-type spermidine/putrescine transport system, permease component I	-7.69802	-1.93349	0.000279875
WP_016499789.1	Phenylacetate-CoA oxygenase/reductase, PaaK subunit	-7.69442	-1.93807	0.000196407
BAN55148.1	hydrolase-related protein	-7.69297	-1.93887	0.00018648
WP_016500267.1	FIG00959164: hypothetical protein	-7.69113	-1.93984	0.000890087
WP_019818113.1	Outer membrane porin, OprD family [7]	-7.6841	-1.94139	0.00125319
WP_016499330.1	heme uptake transmembrane sensor	-7.67847	-1.94959	0.000199491
WP_016500248.1	Universal stress protein family 4	-7.66964	0.240183	7.79316e-07
WP_016501410.1	Glyoxalase family protein superfamily	-7.66059	-1.96482	0.000274132
SUD74600.1	Transcriptional regulator, TetR family [12]	-7.65758	-1.9665	0.000227057
WP_016497815.1	FIG00985226: hypothetical protein	-7.65403	-1.96852	0.000315738
WP_016501540.1	Chromosome segregation ATPases [3]	-7.65102	-1.9702	0.000329746
WP_016499329.1	heme uptake regulator [2]	-7.64961	-1.94688	0.000459932
WP_016500221.1	amino acid ABC transporter, periplasmic substrate-binding protein	-7.64885	-1.974	0.000209061
WP_016497515.1	Alkanesulfonates ABC transporter ATP-binding protein	-7.64328	-1.97713	0.000220035
WP_016501758.1	Benzoate 1,2-dioxygenase beta subunit	-7.64184	-1.95203	0.000476987
WP_016501528.1	FIG006045: Sigma factor, ECF subfamily	-7.63328	-1.98796	0.000401633
WP_016500432.1	Glutathione-regulated potassium-efflux system ancillary protein KefG	-7.631	-1.98935	0.00244868
WP_016498832.1	DNA topology modulation protein	-7.6213	-1.99477	0.00101962
WP_016500286.1	ABC-type spermidine/putrescine transport system, permease component II	-7.61882	-1.99613	0.000358694
WP_016500228.1	outer membrane protein, putative	-7.61734	-1.99693	0.000288714
WP_016500409.1	Fe2+-dicitrate sensor, membrane component [8]	-7.6056	-2.00622	0.0012856
BAN52604.1	Flp pilus assembly protein CpaA [2]	-7.5943	-2.01786	0.000251148
WP_016498782.1	Type III secretion inner membrane protein [2]	-7.58767	-2.02432	0.000472454
WP_016499714.1	Putative siderophore biosynthesis protein, related to 2-demethylmenaquinone methyltransferase	-7.58397	-2.02359	0.000565738
WP_016500013.1	Ribulose-5-phosphate 4-epimerase and related epimerases and aldolases [4]	-7.57515	-2.03127	0.000227477
WP_016499528.1	Uncharacterized protein ImpF	-7.56841	-2.03499	0.000750127
WP_016500719.1	Phosphonoacetaldehyde phosphonohydrolase-related protein	-7.54554	-1.9361	0.00165922
WP_016500163.1	FIG00985226: hypothetical protein [2]	-7.54433	-2.05678	0.000241467
WP_016497810.1	hypothetical protein [143]	-7.54371	-2.0543	0.000461455
WP_016498990.1	Transcriptional regulator, TetR family [3]	-7.5427	-2.05769	0.000258728
BAN54867.1	Predicted exporter of the RND superfamily	-7.54006	-2.06202	0.000852524
WP_016499467.1	Extracellular protease	-7.53893	-2.05694	0.000950644
WP_016497399.1	Carbonic anhydrase [2]	-7.53263	-2.06611	0.00026446
WP_016501432.1	Flavohemoprotein	-7.52732	-2.07191	0.000487734
WP_016498530.1	Flagellar hook-associated protein FliD	-7.5192	0.885344	8.90766e-08
WP_016502045.1	Type IV pilus biogenesis protein PilN	-7.51162	-2.0806	0.000406444
WP_016500317.1	Phosphonate ABC transporter ATP-binding protein	-7.50738	-2.08581	0.000253715
BAN54917.1	Acyl-CoA dehydrogenase/oxidase domain protein	-7.49746	-2.09133	0.00086982
WP_016499728.1	Sulfopyruvate decarboxylase - alpha subunit	-7.49658	-2.09173	0.000688534
WP_016501413.1	FIG045511: hypothetical antitoxin	-7.49647	-2.09184	0.000407175
BAN53822.1	FIG00965563: hypothetical protein	-7.48008	-2.10669	0.000431943
WP_016499845.1	Outer membrane protein ImpK/VasF, OmpA [2]	-7.4764	-2.1119	0.000540023
WP_016499720.1	Demethylmenaquinone methyltransferase	-7.46161	-2.11987	0.000427903
WP_049277855.1	FIG00958379: hypothetical protein	-7.44981	-2.10355	0.000403897
WP_016499875.1	Dipeptide transport system permease protein DppB	-7.44807	-2.1333	0.000416087
WP_016498315.1	Phosphonate ABC transporter phosphate-binding periplasmic component [11]	-7.44156	-2.1338	0.00100543
WP_016500318.1	Phosphonate ABC transporter permease protein phnE	-7.44101	-2.1341	0.00118374
BAN53105.1	probable sigma-70 factor, ECF subfamily [2]	-7.42204	-2.15059	0.000410136
WP_016497820.1	Arylsulfatase	-7.41261	0.789712	1.39541e-07
BAN53522.1	Type III secretion inner membrane protein [4]	-7.40931	-2.16063	0.000368388
WP_041167631.1	FIG00955239: hypothetical protein	-7.40723	-2.15165	0.000268119
BAN54725.1	integrase, putative	-7.40508	-2.16606	0.000384776
WP_016501039.1	FIG00963160: hypothetical protein	-7.39198	-2.17316	0.000964173
WP_016499987.1	FIG00958709: hypothetical protein	-7.39118	-2.17367	0.00122469
WP_016499772.1	Glutamate synthase	-7.38744	-2.17886	0.000492529
WP_016500738.1	tranpeptidase	-7.38682	-2.17596	0.00188641
WP_016500121.1	Uncharacterized protein conserved in bacteria, NMA0228-like	-7.38576	-2.17976	0.000368756
WP_174369964.1	Putative cytoplasmic protein USSDB7A	-7.38111	-2.18229	0.000677073
WP_016500139.1	Arsenate reductase	-7.38094	-2.17919	0.00252968
WP_016499641.1	Threonine dehydratase, catabolic	-7.37761	0.802212	5.15943e-06
WP_016501748.1	putative racemase	-7.37572	-2.18836	0.000391871
WP_016497561.1	Death on curing protein, Doc toxin	-7.3705	-2.19118	0.00041604
WP_016500205.1	FIG00989155: hypothetical protein	-7.37019	-2.1882	0.00186765
WP_016500118.1	DUF1109 domain-containing protein	-7.36745	-2.1929	0.000758842
WP_016498744.1	hypothetical protein	-7.36017	-2.20003	0.000302842
WP_016501243.1	General secretion pathway protein N	-7.35965	-2.20029	0.000383401
WP_012272468.1	ABC transporter, ATP-binding protein	-7.35962	-2.20031	0.000335373
APO84360.1	hypothetical protein [132]	-7.35203	0.779691	3.44257e-06
WP_016498529.1	Flagellin protein FlaG	-7.34782	-2.20673	0.00132748
WP_016498286.1	Transcriptional regulator [4]	-7.33979	-2.21432	0.000514836
WP_016500173.1	pqi family protein	-7.33868	-2.21489	0.000518379
WP_016499206.1	FIG00961012: hypothetical protein	-7.33468	-2.217	0.00181953
BAN55061.1	Beta-lactamase class C and other penicillin binding proteins	-7.31824	-2.23249	0.000694012
BAN54517.1	hypothetical protein [149]	-7.3117	-2.236	0.000951427
WP_016498890.1	hypothetical protein [59]	-7.29586	1.18933	2.34073e-07
BAN55151.1	leucine-rich repeat domain protein [3]	-7.29341	0.727056	4.66304e-06
WP_016497973.1	FIG00958579: hypothetical protein	-7.28577	-2.25672	0.000389609
WP_016484845.1	hypothetical protein [95]	-7.27917	-2.26364	0.000921653
WP_016498836.1	Dihydrofolate reductase	-7.27782	-2.26442	0.000364233
WP_016500907.1	MotA/TolQ/ExbB proton channel family protein	-7.27595	-2.26544	0.000461782
WP_016500817.1	UPF0337 protein PP_2059	-7.27166	-2.27118	0.000884818
EJT83043.1	hypothetical protein [134]	-7.26872	-2.27134	0.00037082
WP_016499921.1	glycosyl transferase	-7.26772	0.678501	2.35278e-07
WP_016499541.1	FIG00960376: hypothetical protein	-7.25279	-2.28123	0.000612177
WP_016501560.1	type VI secretion system tube protein Hcp	-7.24801	-2.29088	0.0020736
BAN55008.1	FIG00456413: hypothetical protein	-7.24415	-2.28586	0.00189555
WP_016500066.1	Protein of unknown function DUF262 family	-7.22104	-2.30514	0.00210288
WP_016500229.1	ABC transporter, ATP-binding protein [3]	-7.20305	-2.31833	0.00133297
WP_016501301.1	Glycine cleavage system H protein	-7.19278	-2.20303	0.00307232
WP_016501562.1	hypothetical protein [92]	-7.1799	-2.34154	0.00145245
WP_016501590.1	hypothetical protein	-7.17908	-2.33827	0.000571734
BBU45714.1	Carbon storage regulator [2]	-7.17359	-2.34485	0.000984836
WP_016501686.1	Ais protein, putative	-7.16966	-2.34696	0.00041036
WP_016500088.1	Periplasmic aromatic aldehyde oxidoreductase, iron-sulfur subunit YagT	-7.16523	-2.28887	0.000378095
WP_016500109.1	Phosphotransferase system, HPr-related proteins	-7.16205	-2.35474	0.000829296
WP_016499515.1	RNA polymerase sigma-70 factor, putative	-7.15505	-2.35842	0.000471984
WP_016499647.1	Histone acetyltransferase HPA2 and related acetyltransferases [5]	-7.15198	-2.34432	0.000402583
WP_016500331.1	3-dehydroquinate dehydratase II [2]	-7.13265	-2.37015	0.00408244
WP_016499542.1	putative cytoplasmic protein [3]	-7.13264	-2.37395	0.000522097
WP_011953105.1	4-amino-4-deoxy-L-arabinose transferase	-7.11429	-2.3913	0.000887332
BAN53525.1	Type III secretion inner membrane protein	-7.1112	-2.38901	0.000942153
WP_016497507.1	hypothetical protein	-7.10978	0.565123	7.62622e-06
WP_016499959.1	hypothetical protein [84]	-7.09837	-2.40355	0.00113939
WP_016500466.1	FIG035246: DoxX family protein	-7.0893	-2.40824	0.00052889
WP_016497809.1	Putative outer membrane lipoprotein [2]	-7.0852	1.37724	4.14896e-07
WP_016500126.1	LmbE-like protein	-7.08261	-2.41175	0.000711524
WP_016497516.1	HEAT repeat-containing protein	-7.08121	-2.4125	0.00166882
WP_016501591.1	Type IV fimbrial biogenesis protein PilW	-7.06982	-2.42237	0.000497078
WP_016500699.1	Cyanate hydratase	-7.05969	-2.43159	0.00184025
WP_016485822.1	C4-type zinc finger protein, DksA	-7.05347	-2.43487	0.000545888
WP_016498938.1	Flavodoxin	-7.04366	-2.43989	0.00312344
WP_014592493.1	Site-specific recombinase, phage integrase family domain protein	-7.03635	0.49996	8.14637e-06
WP_016499409.1	Glyoxalase family protein [2]	-7.03515	-2.44837	0.00141957
WP_016500801.1	heme uptake regulator	-7.02477	-2.4538	0.00215182
WP_016498899.1	putative periplasmic protein	-7.00893	-2.43656	0.00132864
WP_016498881.1	(2Fe-2S)-binding protein	-7.00484	-2.47231	0.000814904
BAN56357.1	FIG00956983: hypothetical protein	-6.9966	-2.47656	0.000774005
WP_016498101.1	Histone acetyltransferase HPA2 and related acetyltransferases [11]	-6.99576	-2.48127	0.00203244
WP_016499380.1	Transcriptional regulator, AsnC family [9]	-6.99314	-2.44462	0.00132918
BAN56649.1	Sensory box histidine kinase [3]	-6.9837	0.408273	4.83854e-07
WP_016499360.1	hypothetical protein [123]	-6.97736	-2.49066	0.000902669
KIY37594.1	hypothetical protein [154]	-6.94808	-2.5142	0.00156109
WP_016498882.1	Transcriptional regulator, MarR family [2]	-6.94106	-2.51778	0.00192933
WP_016498796.1	Ribulose-5-phosphate 4-epimerase and related epimerases and aldolases [2]	-6.93852	-2.50507	0.000863395
BAN55825.1	hypothetical protein [21]	-6.93225	-2.52669	0.000639286
WP_012271507.1	FIG00955455: hypothetical protein	-6.9294	-2.52814	0.000602895
ORL48483.1	Type III secretion thermoregulatory protein	-6.92394	-2.53087	0.00210101
WP_016500251.1	FIG00959542: hypothetical protein	-6.91	-2.54243	0.000653637
WP_016501004.1	Bifunctional acetyl transferase	-6.90183	0.882122	1.36607e-05
WP_016499777.1	NADH oxidase	-6.89184	-0.435641	2.63349e-06
WP_016501870.1	FIG00963823: hypothetical protein [5]	-6.89006	-2.55253	0.00693561
WP_016501720.1	hypothetical protein [117]	-6.88595	-2.45645	0.00127337
WP_016500123.1	INTEGRAL MEMBRANE PROTEIN	-6.88594	-2.55912	0.000911647
WP_016499876.1	Dipeptide transport system permease protein DppC	-6.88305	-2.56059	0.00134919
WP_016500241.1	hypothetical	-6.87743	-2.56798	0.000914247
WP_016500138.1	Arsenical resistance operon repressor	-6.87181	-2.57078	0.000860277
BAN53811.1	Transcriptional regulator, MarR family	-6.86369	-2.57954	0.00268094
BAN54847.1	DNA circulation protein, putative	-6.84364	0.284758	6.73045e-07
BAN57277.1	Glutamine synthetase adenylyltransferase	-6.84114	-2.59089	0.00461417
ORL52638.1	hypothetical protein [162]	-6.82506	-2.60361	0.00155196
WP_016497749.1	Single-stranded DNA-binding protein [2]	-6.80433	-2.61868	0.00163375
AGN81386.1	hypothetical protein	-6.80325	-2.58486	0.00241927
WP_016498625.1	Prophage Lp2 protein 6	-6.80189	0.295052	1.39732e-05
WP_016485290.1	FIG00954596: hypothetical protein	-6.79807	-2.55482	0.00300344
BAN52953.1	Tryptophan 2-monooxygenase	-6.79369	-2.62877	0.00114138
WP_016498140.1	antibiotic biosynthesis monooxygenase	-6.79144	-2.55805	0.00323475
WP_016498541.1	dTDP-glucose 4,6-dehydratase [2]	-6.78345	-0.523605	6.09303e-06
WP_016501247.1	General secretion pathway protein I	-6.77596	-2.56942	0.00100337
WP_016500334.1	FIG00454558: hypothetical protein	-6.77504	-2.64298	0.00293681
WP_016497832.1	FIG006045: Sigma factor, ECF subfamily [4]	-6.77385	-2.64351	0.00124152
WP_016499753.1	Acyl dehydratase [2]	-6.7685	-2.64618	0.000956509
WP_016499988.1	FIG00963952: hypothetical protein	-6.76333	-2.6537	0.00236014
WP_016499148.1	FMN reductase	-6.7315	-2.67447	0.0018258
WP_016499678.1	Phenylacetic acid degradation protein PaaD, thioesterase	-6.72993	-2.65984	0.00608748
WP_016498609.1	Sulfatase family protein	-6.72399	0.180145	2.19213e-06
WP_016501442.1	Cobalt-zinc-cadmium resistance protein CzcA	-6.71741	0.180236	6.53482e-07
WP_016500985.1	hypothetical protein [22]	-6.71233	-2.65113	0.00168467
WP_016498096.1	FIG00953409: hypothetical protein	-6.68266	-2.70871	0.0035351
BAN54902.1	Ferric siderophore transport system, periplasmic binding protein TonB	-6.68198	-2.70902	0.00151269
WP_016499132.1	Hypothetical protein GlcG in glycolate utilization operon	-6.6599	-2.725	0.00143178
BAN55404.1	Cytotoxic translational repressor of toxin-antitoxin stability system	-6.65259	-2.72863	0.00637615
WP_016499809.1	LSU ribosomal protein L31p @ LSU ribosomal protein L31p, zinc-independent	-6.64678	-2.73667	0.00113278
WP_016501644.1	hypothetical protein [105]	-6.63654	-2.74167	0.00169776
WP_016499490.1	FIG00954899: hypothetical protein	-6.63471	-2.74261	0.00397454
WP_016497766.1	UDP-glucose 4-epimerase [4]	-6.61645	-0.633681	1.50988e-05
WP_016499529.1	Uncharacterized protein ImpC	-6.61177	-0.64339	3.46377e-05
WP_016499229.1	Stress responsive alpha-beta barrel domain protein Dabb	-6.60163	-2.76936	0.00264686
WP_049696541.1	FIG00956222: hypothetical protein	-6.59439	-2.77288	0.00217276
WP_016500996.1	Alpha-D-GlcNAc alpha-1,2-L-rhamnosyltransferase	-6.58016	0.0535485	1.86886e-06
WP_016497510.1	hypothetical protein [160]	-6.56971	-2.79034	0.00135964
WP_016499109.1	Methyl-accepting chemotaxis protein [4]	-6.56743	-2.79141	0.0020356
WP_016500921.1	type 1 fimbriae anchoring protein FimD	-6.55871	0.90874	2.39894e-06
WP_016500463.1	FIG00954850: hypothetical protein	-6.55698	-2.75815	0.00508358
WP_016499396.1	RidA family protein	-6.5417	-2.80937	0.00242534
WP_016497517.1	FIG028220: hypothetical protein co-occurring with HEAT repeat protein	-6.54082	-2.80981	0.00211601
WP_016499366.1	Sensory box sensor histidine kinase [2]	-6.53112	0.846242	1.51527e-06
WP_016498344.1	FIG00963823: hypothetical protein [6]	-6.5137	-2.82849	0.00370843
WP_016500691.1	Glycine cleavage system transcriptional activator GcvA	-6.50075	-0.768183	1.36094e-05
WP_016499531.1	FIG00959048: hypothetical protein	-6.49634	-2.84249	0.00136779
WP_016499026.1	Tyrosinase precursor	-6.47891	-0.0344307	2.49475e-06
WP_016500235.1	Outer membrane protein	-6.47408	-0.760347	4.65208e-05
WP_016499935.1	SDR family oxidoreductase	-6.46433	-2.86355	0.00321233
AMK30199.1	hypothetical protein [13]	-6.45287	-2.87486	0.00148975
WP_016498897.1	FIG00962896: hypothetical protein	-6.45219	-2.87515	0.00236305
WP_016498897.1	hypothetical protein [58]	-6.4328	-2.89031	0.00339632
WP_016500852.1	2,4-dienoyl-CoA reductase [2]	-6.42579	-0.0291482	3.49041e-05
WP_016500637.1	leucine-rich repeat domain protein	-6.40787	0.814356	4.88464e-05
WP_016498198.1	Membrane protein glpM	-6.40357	-2.91018	0.0022541
WP_016501662.1	MazG nucleotide pyrophosphohydrolase domain protein	-6.39996	-2.91191	0.002428
WP_016497877.1	3-oxoacyl-[acyl-carrier protein] reductase [5]	-6.39806	-0.0976504	3.22962e-06
BAN56117.1	General secretion pathway protein J	-6.34072	-2.95209	0.00261356
SUD71018.1	Integrase [3]	-6.32384	-0.16878	3.14692e-06
WP_016499294.1	FIG00953485: hypothetical protein	-6.30737	-2.97392	0.00352071
WP_016498918.1	FIG00953725: hypothetical protein	-6.30731	-2.97396	0.00267602
WP_016501070.1	Nitrite reductase	-6.28736	-2.98962	0.00176688
WP_016500136.1	FIG00963008: hypothetical protein [2]	-6.28612	-0.148308	5.16487e-05
BAN53473.1	DNA-binding domain of LuxR-like proteins	-6.2794	-2.99331	0.00359462
TRZ61547.1	FIG00964744: hypothetical protein	-6.249	-3.01387	0.00329591
BAN53661.1	hypothetical protein [54]	-6.22864	-0.18187	7.87064e-05
WP_016488555.1	Outer membrane receptor for ferric coprogen and ferric-rhodotorulic acid [2]	-6.22228	-0.241415	1.86889e-06
WP_016500422.1	transcriptional factor-related protein [2]	-6.1897	-1.00095	4.48473e-06
WP_016497522.1	Transcriptional regulator, LysR family [22]	-6.17952	-0.2777	7.55059e-06
SUD74827.1	hypothetical protein [26]	-6.16801	-3.07107	0.00248876
SUD74202.1	putative integrase	-6.16795	-3.04481	0.00254169
WP_016498779.1	hypothetical protein [72]	-6.16342	-3.07317	0.00290983
WP_016498777.1	hypothetical protein [76]	-6.15522	-3.07874	0.00289622
WP_016497495.1	FIG00955385: hypothetical protein	-6.15273	-1.06062	1.88221e-05
WP_016487266.1	FIG00962398: hypothetical protein	-6.13146	-3.09458	0.00396865
WP_016499833.1	FIG00964066: hypothetical protein	-6.06807	-3.13729	0.00311775
WP_016499952.1	Lipid-A-disaccharide synthase	-6.03481	-3.1594	0.00368818
WP_016497590.1	FIG00957587: hypothetical protein	-6.03367	-3.10658	0.00479886
WP_016498441.1	TRANSPORTER	-5.99397	-1.18484	1.74861e-05
WP_016498617.1	Guanine deaminase [2]	-5.96847	-0.473684	1.10274e-05
WP_016499779.1	O-succinylbenzoic acid--CoA ligase	-5.96443	-0.419783	0.000140211
BAW20747.1	Adenylylsulfate reductase beta-subunit	-5.95961	-3.20761	0.00304111
WP_016488394.1	Type II secretion pathway protein XcpZ	-5.95961	-3.20761	0.00304111
WP_016499779.1	Cytochrome c heme lyase subunit CcmH	-5.93494	-0.493812	1.13246e-05
WP_016501068.1	Transcriptional regulator, LysR family [5]	-5.89679	-0.476293	0.000149765
WP_016500903.1	Low molecular weight protein tyrosine phosphatase	-5.89407	-1.14766	0.0001064
WP_016499716.1	Transcriptional regulator, LysR family [18]	-5.83224	-0.531539	0.000204848
WP_016500573.1	Transcriptional regulator, GntR family [5]	-5.8313	-0.531245	0.000170004
WP_016501258.1	Twin-arginine translocation protein TatB [2]	-5.80808	-3.30467	0.00348918
WP_016500336.1	2-dehydropantoate 2-reductase [2]	-5.80603	0.261523	4.11368e-06
WP_016500548.1	FIG00957636: hypothetical protein	-5.79205	-1.32924	0.000260549
WP_016502186.1	Lipoprotein LppL-related protein	-5.77947	-0.56357	0.000166163
WP_016497711.1	Glucose-1-phosphate thymidylyltransferase [2]	-5.74551	0.540679	1.80452e-06
WP_012273765.1	Tol biopolymer transport system, TolR protein	-5.72369	-3.35701	0.00393826
WP_041167928.1	Permeases of the major facilitator superfamily [17]	-5.6873	-1.4446	5.68626e-05
WP_016497974.1	Response regulator [5]	-5.67663	-0.658875	0.000400317
WP_016500504.1	Related to protein-tyrosine phosphatase	-5.67247	-0.663421	0.000282125
WP_016500694.1	hypothetical protein Pfl_5213	-5.66816	-0.709905	4.26071e-05
WP_016501779.1	FIG00954854: hypothetical protein	-5.66038	1.37426	2.63332e-08
WP_016498085.1	Transporter, LysE family [3]	-5.60261	-0.683741	2.01522e-05
BAN53815.1	FIG00957080: hypothetical protein	-5.53774	-0.813489	1.00713e-05
WP_016500770.1	Membrane protein, putative [2]	-5.52142	-0.851973	3.44095e-05
WP_016499491.1	Predicted amidohydrolase	-5.50017	-0.859658	3.96134e-05
WP_016499514.1	Fe2+-dicitrate sensor, membrane component [6]	-5.49799	-0.849102	3.67466e-05
BAN56050.1	Transcriptional regulator, TetR family [13]	-5.4727	-0.832639	0.000630889
WP_016500855.1	Transcriptional regulator, AraC family [4]	-5.46357	0.189658	7.80626e-06
WP_016497677.1	Acyl-CoA dehydrogenase [4]	-5.45542	-0.0753472	6.4564e-07
WP_016502196.1	probable membrane protein YPO1990	-5.44867	-0.0506842	1.52761e-05
WP_016497868.1	Probable activation/secretion signal peptide protein	-5.44734	-0.397845	5.60821e-05
WP_016498236.1	FIG00956392: hypothetical protein	-5.42295	-0.871319	0.000541878
WP_016499443.1	Malonate decarboxylase gamma subunit	-5.42176	0.752649	3.92189e-08
ORL50043.1	FIG00965602: hypothetical protein	-5.40311	-0.927758	7.46505e-05
WP_016499335.1	SDR family oxidoreductase	-5.4002	-0.952993	5.49732e-05
WP_016486829.1	Acyl-CoA dehydrogenase, long-chain specific, mitochondrial precursor	-5.3251	-0.953175	0.000639186
WP_016497452.1	CoA transferase	-5.32011	-1.0194	6.68318e-05
WP_016500589.1	Arsenic efflux pump protein	-5.29491	-1.02595	0.000173558
WP_041167788.1	FIG024746: hypothetical protein	-5.28991	-1.6731	0.00013574
WP_016500592.1	Transposase	-5.27572	-1.05749	6.77546e-05
WP_016500818.1	Probable porin	-5.26771	-1.0125	0.000112217
WP_016499271.1	Transcriptional regulator, AraC family [18]	-5.25255	-1.07027	0.000128208
WP_016499040.1	Salicylate hydroxylase	-5.23275	-0.60213	0.000398762
WP_016500051.1	GntR-family regulatory protein	-5.20218	-1.05515	0.000905547
WP_016499280.1	FIG00964666: hypothetical protein	-5.18622	-1.07027	0.001058
AFK70784.1	FIG00955486: hypothetical protein	-5.15799	-0.293559	5.48161e-05
AHZ78366.1	hypothetical protein [64]	-5.14154	-0.367921	2.28563e-06
WP_041167708.1	FIG00955648: hypothetical protein	-5.07637	1.34439	5.09495e-08
BAN53206.1	ATP-binding protein PhnN	-5.06794	-1.17935	0.000176285
WP_016498872.1	hypothetical protein [62]	-5.05429	-0.377616	8.07661e-05
WP_016499933.1	FIG00956504: hypothetical protein	-5.05107	-1.19554	0.00116092
WP_016500098.1	sodium/hydrogen exchanger family protein	-5.04223	-1.2022	0.000109866
WP_016498095.1	Beta-lactamase class C and other penicillin binding proteins [2]	-5.03917	-1.2225	0.000154571
WP_016498633.1	FIG00953368: hypothetical protein	-5.02673	-1.22071	0.000747731
WP_016498222.1	Electron transport complex protein RnfD	-4.99303	-1.28827	0.00026823
WP_016500316.1	Phosphonate ABC transporter phosphate-binding periplasmic component [18]	-4.95992	-1.31043	0.000215624
WP_016500358.1	heme uptake transmembrane sensor [2]	-4.9577	-1.25254	0.00022809
WP_016497637.1	Mobile element protein [14]	-4.95755	-1.25923	0.00162592
WP_016500351.1	Ring-cleaving dioxygenase	-4.93701	-1.27564	0.00202173
WP_016500431.1	Transcriptional regulator, TetR family [16]	-4.90939	-0.459491	0.00172213
WP_016499445.1	Malonyl CoA acyl carrier protein transacylase	-4.88766	-0.0593059	2.69341e-06
WP_016499829.1	L-fuco-beta-pyranose dehydrogenase	-4.87535	-0.278039	8.04829e-05
WP_041167964.1	FIG00955483: hypothetical protein	-4.87079	-2.00351	0.000305729
WP_016499002.1	Homoprotocatechuate degradative operon repressor	-4.81704	-0.615081	0.000142126
WP_016502127.1	Glutamate transport membrane-spanning protein	-4.79897	-2.12317	0.00350453
WP_016499489.1	Methylated-DNA--protein-cysteine methyltransferase	-4.76742	-1.44872	0.000616323
WP_041167706.1	Uncharacterized protein ImpH/VasB	-4.75693	-1.48287	0.000364629
WP_016498908.1	Phage protein	-4.75099	-2.15841	0.00291308
WP_016500026.1	Fap unknown function protein	-4.74708	-1.45466	0.000357296
WP_016499312.1	Amino acid ABC transporter, permease protein [6]	-4.73833	-1.44318	0.00070157
WP_016501291.1	Heme oxygenase HemO, associated with heme uptake	-4.71815	-0.662478	0.000691549
WP_014591553.1	Transcriptional regulator, MerR family [3]	-4.70753	-1.51315	0.00058131
WP_016499453.1	FIG00961613: hypothetical protein	-4.68178	0.149878	3.38368e-06
WP_016502282.1	Putative metal chaperone, involved in Zn homeostasis, GTPase of COG0523 family	-4.67716	-1.05302	0.000157172
WP_016487588.1	Branched-chain amino acid transport ATP-binding protein LivG	-4.67504	-1.46967	0.00265451
WP_016500619.1	Xaa-Pro aminopeptidase	-4.67023	1.42898	5.43696e-06
WP_016499936.1	Cu(I)-responsive transcriptional regulator	-4.61696	-1.5424	0.00178115
WP_016500215.1	Sensory box histidine kinase/response regulator [3]	-4.60892	1.08711	1.331e-07
WP_012271077.1	GTP cyclohydrolase I	-4.57171	-0.588149	1.57532e-05
WP_016500647.1	copper resistance protein B precursor	-4.57056	1.56556	5.29603e-07
WP_016497795.1	Two-component response regulator PfeR, enterobactin	-4.5628	-1.62954	0.00172573
WP_016499785.1	FIG01061453: hypothetical protein	-4.55213	-1.58513	0.0036763
WP_016498196.1	Nudix hydrolase family protein PA3470	-4.54221	-1.64893	0.000802341
WP_016502283.1	FIG00954044: hypothetical protein	-4.50825	-1.65303	0.00138213
WP_016499680.1	Phenylacetate degradation enoyl-CoA hydratase PaaB	-4.49531	-1.61603	0.00121471
WP_016498951.1	FIG00958261: hypothetical protein	-4.49287	-1.69499	0.000813936
WP_016501720.1	hypothetical protein [118]	-4.48276	-1.62242	0.00411536
WP_016500210.1	Probable MFS transporter [2]	-4.48111	-1.64285	0.00659298
WP_016501325.1	Uncharacterized protein YrbB	-4.47325	-0.053595	2.87907e-05
WP_016499914.1	Rtn protein	-4.46184	1.75976	5.22971e-07
WP_016498684.1	Electron transfer flavoprotein, alpha subunit [4]	-4.45515	-1.02658	0.000149569
WP_016499922.1	FIG00959850: hypothetical protein	-4.43337	0.49336	1.15839e-06
WP_016499677.1	Phenylacetic acid degradation protein PaaE, ketothiolase	-4.41847	-0.870369	0.000470133
WP_016501600.1	Paraquat-inducible protein B	-4.39529	-0.085504	1.31456e-05
WP_016500089.1	Periplasmic aromatic aldehyde oxidoreductase, FAD binding subunit YagS	-4.34204	-1.35415	0.00055238
WP_016499865.1	Alkanesulfonates-binding protein	-4.3376	-1.79412	0.00201743
WP_016500216.1	Alcohol dehydrogenase [3]	-4.3223	5.14946	2.71943e-05
WP_016498959.1	FIG00958580: hypothetical protein	-4.3097	-1.06157	0.000809548
WP_016501154.1	tRNA(Ile)-lysidine synthetase (EC 6.3.4.19)	-4.30759	-1.02335	8.54312e-05
WP_016499440.1	Triphosphoribosyl-dephospho-CoA synthetase	-4.2984	-0.409695	0.000446223
WP_016502038.1	Glutamate synthase [13]	-4.29222	-1.38926	0.000997645
BAN53357.1	FIG000557: hypothetical protein co-occurring with RecR [3]	-4.28836	-0.796139	0.000211774
WP_016501707.1	Transcriptional regulator, LysR family [16]	-4.26192	-1.10185	0.00102223
WP_016499847.1	FIG00964920: hypothetical protein	-4.24499	-1.79526	0.00494733
WP_016499838.1	Epimerase KguE	-4.24408	-1.88307	0.00234729
WP_016499468.1	Probable alkylhalidase homolog	-4.24177	-1.07341	0.00208066
WP_016500851.1	1-aminocyclopropane-1-carboxylate deaminase	-4.21034	-0.226143	9.06394e-06
WP_016497657.1	Ferrichrome-iron receptor @ Ferric siderophore receptor, TonB dependent	-4.20594	0.694114	1.96781e-05
WP_016501423.1	FIG00955428: hypothetical protein	-4.20278	-0.405992	0.00171053
WP_016499053.1	5'-nucleotidase	-4.19692	0.00560505	9.93061e-05
WP_016501810.1	DNA-3-methyladenine glycosylase II [2]	-4.18522	-0.299726	0.00145849
WP_016500305.1	Sugar phosphate isomerases/epimerases [2]	-4.15589	-1.93618	0.00313101
WP_016501623.1	2-amino-4-hydroxy-6- hydroxymethyldihydropteridine pyrophosphokinase [2]	-4.15287	-1.16139	0.0018777
WP_016500293.1	Shikimate 5-dehydrogenase I alpha [2]	-4.1522	-1.95653	0.00809231
BAN55861.1	Oxidoreductase, short chain dehydrogenase [2]	-4.15059	-1.899	0.0141092
WP_016499661.1	Protease subunit of ATP-dependent Clp proteases	-4.13975	-0.672136	0.000147764
WP_016499146.1	Alkanesulfonates-binding protein [2]	-4.12126	-0.483214	0.000162218
WP_016499067.1	Cysteine desulfurase	-4.11938	0.0926831	0.000977338
WP_016501593.1	Type IV fimbrial biogenesis protein FimT	-4.11789	-1.99157	0.00243565
WP_016499817.1	Phytochrome, two-component sensor histidine kinase	-4.11534	1.15514	3.43447e-07
WP_016501926.1	Probable transcription regulator Mig-14	-4.10874	0.744707	4.64865e-06
WP_016497949.1	Holin-like protein CidA	-4.10583	-1.99511	0.00610127
WP_016499636.1	Thiaminase II	-4.09036	-1.17069	0.00457155
WP_016498375.1	FIG00954302: hypothetical protein	-4.08205	-1.99007	0.00423383
WP_016497382.1	Aromatic ring-cleaving dioxygenase	-4.07772	-1.1882	0.00298697
WP_016499722.1	PUTATIVE TRANSFERASE PROTEIN( EC:2.- )	-4.07547	-1.96059	0.0105608
WP_016501668.1	Glutamate transport ATP-binding protein	-4.06685	-1.22658	0.000577044
WP_016499624.1	Nitrite reductase [3]	-4.02556	-1.18244	0.00119066
WP_016499638.1	FIG000557: hypothetical protein co-occurring with RecR [2]	-4.01306	-0.820125	0.00150862
WP_016499556.1	Succinate dehydrogenase/fumarate reductase, flavoprotein subunit	-4.01283	-1.02069	0.000872592
WP_016500678.1	Transcriptional regulator, MerR family [2]	-3.99589	-0.796489	0.00130808
WP_016500525.1	FIG00857858: hypothetical protein	-3.98958	-0.366669	0.000206438
SUE90536.1	Transporter, LysE family [2]	-3.96938	-1.09378	0.000463284
WP_016498946.1	Thermostable hemolysin delta-VPH	-3.96496	-1.32202	0.00200899
WP_016499913.1	ThiJ/PfpI family protein	-3.95665	-0.857961	0.000374959
WP_016500803.1	TonB-dependent siderophore receptor precursor	-3.93436	0.0808682	1.36658e-05
WP_016500946.1	MFS permease protein	-3.92145	0.873592	4.08759e-05
WP_016497924.1	putative Cytochrome bd2, subunit II	-3.91382	4.8822	1.43325e-07
WP_016497423.1	GGDEF domain protein [6]	-3.90477	1.69028	1.3832e-07
WP_016500722.1	Copper tolerance protein	-3.89817	-0.257078	0.00012656
WP_016500445.1	Pseudoazurin	-3.86143	-0.709778	0.0025723
WP_016497752.1	Short chain dehydrogenase	-3.85937	-0.699489	0.000530723
WP_016498737.1	DNA polymerase III epsilon subunit [2]	-3.85322	1.12511	2.0776e-06
WP_016501485.1	FIG00954931: hypothetical protein	-3.8326	-2.17363	0.00963792
WP_016502224.1	DNA repair protein RadC	-3.81856	-0.990372	0.00101865
WP_041167787.1	Quinate/shikimate 5-dehydrogenase I delta	-3.81529	-1.73358	0.00436352
WP_016498987.1	Transcriptional regulator, AraC family [5]	-3.81311	-1.62591	0.00333482
WP_016498227.1	FIG006285: ICC-like protein phosphoesterase	-3.78836	-0.265875	0.000602503
WP_016497563.1	putative 4-hydroxybenzoyl-CoA thioesterase	-3.78603	-1.47601	0.0015388
WP_016500002.1	2-hydroxychromene-2-carboxylate isomerase	-3.74084	-1.82203	0.00524209
BAN55841.1	hypothetical protein [27]	-3.72582	-0.927202	0.00104274
WP_016500716.1	Serine phosphatase RsbU, regulator of sigma subunit	-3.7255	0.319156	7.33397e-05
WP_016502256.1	Phosphate ABC transporter, periplasmic phosphate-binding protein PstS [3]	-3.72482	-1.42248	0.00711491
WP_016500363.1	Fe2+-dicitrate sensor, membrane component [7]	-3.72198	-1.01305	0.00108725
WP_016500628.1	Na(+) H(+) antiporter subunit E	-3.71271	-1.77728	0.00211606
WP_016498332.1	Methyl-accepting chemotaxis protein [10]	-3.69518	4.12969	6.61162e-05
WP_016498332.1	FIG00955429: hypothetical protein	-3.68745	0.604886	0.000215422
WP_016501706.1	hypothetical protein [110]	-3.68623	-1.94448	0.0119112
WP_016497761.1	Transcriptional regulator, Cro/CI family [4]	-3.67447	-0.51779	0.00338428
WP_016499298.1	Integral membrane protein [4]	-3.67166	-1.5194	0.00116142
WP_016498217.1	FIG00955325: hypothetical protein	-3.66676	-2.2052	0.0077228
WP_016499333.1	putative 2-pyrone-4,6-dicarboxylic acid hydrolase	-3.66671	-1.87031	0.00431396
WP_016500005.1	FIG00955694: hypothetical protein	-3.64844	0.0616582	0.00386484
WP_016500004.1	Transcriptional regulator, TetR family, in cluster with 2-hydroxychromene-2-carboxylate isomerase family protein, glutathione-dependent	-3.64396	-0.701552	0.000365288
WP_016500980.1	Competence protein ComEA helix-hairpin-helix region precursor	-3.64364	-1.55934	0.00675602
WP_016498979.1	D-amino acid dehydrogenase small subunit	-3.64047	-0.633217	0.00161503
WP_016497671.1	Biotin synthesis protein BioH	-3.63337	-1.83743	0.00282708
BAN56903.1	FIG00953582: hypothetical protein	-3.58577	-1.8242	0.00807358
WP_016499137.1	Aldehyde dehydrogenase B [2]	-3.57487	0.192165	0.000723544
WP_016499278.1	N-acetyl-gamma-glutamyl-phosphate reductase [2]	-3.5663	-1.28869	0.017697
WP_016499231.1	Chromosome initiation inhibitor [3]	-3.54642	0.36972	2.16708e-05
NTY92968.1	hypothetical protein [48]	-3.54519	0.262838	0.000183107
WP_016498195.1	FIG003033: Helicase domain protein [2]	-3.54395	2.1205	3.30531e-06
WP_041167850.1	Lipid-A-disaccharide synthase [2]	-3.50583	0.700428	0.000112267
WP_016499009.1	Ribose ABC transport system, high affinity permease RbsD	-3.49951	0.514686	1.04618e-05
WP_016499064.1	FIG00960590: hypothetical protein	-3.49607	-0.290047	0.00192324
WP_016499339.1	major pilin protein fimA	-3.4501	-1.63668	0.00716526
WP_016499846.1	VgrG-3 protein [2]	-3.44154	-1.6224	0.00920689
WP_016501526.1	ADA regulatory protein	-3.43791	-0.755739	0.000538067
WP_016497735.1	Anhydro-N-acetylmuramic acid kinase	-3.43765	1.49496	6.86576e-05
WP_016497892.1	Omega-amino acid--pyruvate aminotransferase [2]	-3.43364	1.89543	6.4856e-05
BAN53985.1	GGDEF domain protein [8]	-3.42987	1.48108	2.18545e-06
WP_016499618.1	TraX family protein	-3.41885	-1.78905	0.00996078
WP_016501289.1	Iron siderophore sensor protein [3]	-3.4165	-0.554396	0.00641521
WP_016497998.1	Permeases of the drug/metabolite transporter	-3.41464	-0.723717	0.00113369
WP_016498086.1	Chromosome initiation inhibitor [2]	-3.40909	0.828761	0.000128374
WP_016497700.1	tRNA nucleotidyltransferase	-3.40778	1.09966	6.68205e-05
WP_016499725.1	sodium/alanine transporter	-3.40372	-0.736741	0.00812145
WP_016499562.1	RecA/RadA recombinase	-3.37305	-2.54372	0.0189888
WP_016497439.1	Integral membrane protein TerC [3]	-3.36552	2.29245	0.000425105
WP_016499651.1	Predicted dye-decolorizing peroxidase	-3.3482	1.7285	4.09107e-05
WP_012273475.1	Cytochrome c-type biogenesis protein CcmD, interacts with CcmCE	-3.34536	-0.851635	0.00559486
AAN66774.1	hypothetical protein [86]	-3.3306	-2.5023	0.0198052
WP_016500449.1	FIG00955321: hypothetical protein	-3.31521	-1.8467	0.0164394
WP_016499904.1	probable sigma-70 factor, ECF subfamily	-3.3131	-2.55669	0.0263829
WP_016502010.1	Outer membrane lipoprotein Blc [2]	-3.29793	0.744825	0.000205424
WP_016500677.1	Probable glutamine synthetase	-3.28722	0.300844	0.00174118
WP_016501140.1	C-terminal domain of CinA type S	-3.28682	0.445058	0.00263335
WP_016501209.1	Chemotaxis signal transduction protein	-3.27922	-0.0324688	0.000969347
WP_016499895.1	sensor histidine kinase [2]	-3.27811	-0.262693	0.000624633
WP_016497860.1	Putative Nudix hydrolase YfcD	-3.27553	0.0845568	8.76017e-05
WP_041167673.1	Permease of the drug/metabolite transporter [2]	-3.2615	-0.687614	0.00147023
BAN55635.1	Outer membrane component of tripartite multidrug resistance system	-3.2564	-1.2511	0.00741607
WP_016500258.1	Histone acetyltransferase HPA2 and related acetyltransferases [9]	-3.24886	-1.39155	0.0164601
WP_016498640.1	Type cbb3 cytochrome oxidase biogenesis protein CcoS, involved in heme b insertion	-3.24482	-0.500213	0.00186142
WP_016498061.1	Sensory box histidine kinase [5]	-3.23481	0.814316	0.00017276
WP_016498067.1	methylated-DNA--protein-cysteine methyltransferase-related protein	-3.22298	0.928374	1.62324e-05
WP_004576110.1	Transcriptional regulator [7]	-3.2064	-0.409406	0.000448313
WP_016500897.1	Septum formation protein Maf	-3.20166	0.807	0.000976797
WP_016498145.1	Fic family protein	-3.19822	-0.669183	0.0073549
WP_016500554.1	TesB-like acyl-CoA thioesterase 1	-3.19048	-0.656342	0.0139918
WP_016502053.1	FIG00955003: hypothetical protein	-3.18939	0.696729	0.000108253
WP_016501098.1	L-threonine 3-O-phosphate decarboxylase	-3.18573	-1.43504	0.0226239
WP_016499441.1	Malonate decarboxylase delta subunit	-3.18045	-1.12231	0.00818695
WP_016498986.1	FIG00954773: hypothetical protein	-3.16233	-1.92269	0.0301039
BAN57025.1	Monofunctional biosynthetic peptidoglycan transglycosylase	-3.16036	-0.521789	0.0181932
WP_016500804.1	FIG00958752: hypothetical protein	-3.14839	-0.0257567	0.00158496
WP_012270418.1	Serine hydroxymethyltransferase	-3.14725	-1.00515	0.00737609
WP_016498722.1	sensor histidine kinase [13]	-3.14713	-0.651815	0.00240663
WP_016500498.1	sensor histidine kinase [12]	-3.12363	-0.892501	0.00463257
WP_016500614.1	Propionate catabolism operon regulatory protein PrpR	-3.12119	-0.925544	0.0111443
WP_016498368.1	Membrane protein, putative [16]	-3.10753	-1.72733	0.0281512
BAN52044.1	Macrophage infectivity potentiator	-3.09791	0.353353	0.000824476
WP_016497796.1	TonB-dependent siderophore receptor [2]	-3.0909	1.52316	3.86697e-05
WP_016499488.1	Lipopolysaccharide core biosynthesis protein RfaZ	-3.07193	-0.242208	0.0101372
WP_016500440.1	Outer membrane	-3.06135	-0.493049	0.0188642
WP_016501094.1	Alpha-ribazole-5'-phosphate phosphatase	-3.05825	-1.9387	0.0375647
BAN53780.1	FIG00962190: hypothetical protein	-3.04323	-2.0041	0.0335518
WP_016497672.1	Biotin synthesis protein BioC	-3.04323	0.0125118	0.00183542
WP_016499884.1	Cobalt-precorrin-3b C17-methyltransferase	-3.03917	-2.36333	0.0231979
WP_016498700.1	FIG00953296: hypothetical protein	-3.03686	-2.04697	0.0223358
SUD70983.1	cytochrome c, putative	-3.02084	-0.931221	0.0113532
WP_041167825.1	Putative deoxyribonuclease YcfH	-3.01773	0.428806	0.001145
WP_016501951.1	Cytochrome c556	-3.0099	-0.832843	0.0190647
WP_016499563.1	DNA polymerase-like protein PA0670	-3.00432	-1.38871	0.0295618
BAN56590.1	FIG074102: hypothetical protein [4]	-2.97177	-0.913403	0.0161052
WP_016498172.1	Sigma factor RpoE negative regulatory protein RseB precursor	-2.96743	3.44796	9.94846e-06
WP_016500979.1	FIG00956575: hypothetical protein	-2.95698	-1.62977	0.0212902
WP_016501426.1	FIG00956383: hypothetical protein	-2.95677	-1.01801	0.0310766
WP_016498058.1	Glutathione S-transferase [3]	-2.94868	-0.426041	0.0154194
WP_016499143.1	Pyrroline-5-carboxylate reductase	-2.93869	-2.1587	0.0424418
WP_016497786.1	Vitamin B12 ABC transporter, B12-binding component BtuF	-2.92793	-1.11083	0.00683412
WP_016500224.1	pentapeptide repeat family protein	-2.92122	-1.81707	0.0291224
WP_016497884.1	Copper chaperone	-2.92012	5.0623	2.63675e-05
WP_016499439.1	Malonate decarboxylase alpha subunit	-2.8935	2.61411	0.00899691
WP_016499442.1	Malonate decarboxylase beta subunit	-2.89188	0.268226	0.0064451
WP_041167798.1	Biotin carboxylase	-2.87529	-0.871119	0.0306589
WP_016499223.1	isochorismatase family protein	-2.87238	-1.12489	0.00855642
WP_016498958.1	nitronate monooxygenase family protein	-2.86246	1.39761	0.00012895
WP_016502223.1	Dipeptide-binding ABC transporter, periplasmic substrate-binding component [4]	-2.86194	4.36771	1.06016e-05
WP_158002878.1	hypothetical protein [2]	-2.85997	-2.15094	0.0465834
WP_016501341.1	hypothetical protein	-2.32178	1.03965	0.0331662
